# Supplementary material for: Identification of Tumor- and Immunosuppression-Driven Glioblastoma Subtypes Characterized by Clinical Prognosis and Therapeutic Targets
Source: Curr Issues Mol Biol. 2026 Jan 19;48(1):103. doi: 10.3390/cimb48010103 (PMC12839865; doi:10.3390/cimb48010103)
Supplement: Supplementary file 1 [file cimb-48-00103-s001.zip]

Archive with 4 entries (4 files):
- Supplementary Files.pdf
- Table S1.xlsx
- Table S2.xlsx
- Table S3.xlsx
