# Supplementary material for: Identification of Tumor- and Immunosuppression-Driven Glioblastoma Subtypes Characterized by Clinical Prognosis and Therapeutic Targets
Source: Curr Issues Mol Biol. 2026 Jan 19;48(1):103. doi: 10.3390/cimb48010103 (PMC12839865; doi:10.3390/cimb48010103)
Supplement: Supplementary file 1 [file cimb-48-00103-s001.zip › Table S1.xlsx]

## Sheet: Sheet1
	logFC	AveExpr	t	P.Value	adj.P.Val	B	subtypes	G2M_check_point	prognosic_risk (HR >1)
NPC2	1.23129	6.19435	12.0197	2.29743e-24	5.30797e-20	44.6319	C1
LY96	1.72143	3.93311	11.9745	3.07964e-24	5.30797e-20	44.3461	C1
MEX3A	-1.92672	2.33452	-11.4535	8.9651e-23	7.72598e-19	41.0569	C2
NCF4	1.32689	2.72623	11.3992	1.27258e-22	9.40019e-19	40.7151	C1
NCAPD3	-0.817515	1.80225	-11.352	1.72527e-22	1.11511e-18	40.4181	C2
PHC1	-0.876924	2.10972	-11.1587	5.99815e-22	2.81951e-18	39.2021	C2
CSTA	1.7975	1.06747	11.1172	7.83503e-22	3.37605e-18	38.9413	C1
RRAS	1.07525	4.62687	11.0581	1.14539e-21	4.55574e-18	38.5707	C1
DDIAS	-1.22268	0.427149	-10.8639	3.98592e-21	1.28812e-17	37.3536	C2
CTSB	1.12877	7.39671	10.8008	5.97321e-21	1.71587e-17	36.9588	C1		prognosic_risk
ZNF678	-0.81026	0.37933	-10.7776	6.92879e-21	1.88562e-17	36.814	C2
SSRP1	-0.633024	4.89787	-10.7662	7.45394e-21	1.89005e-17	36.7427	C2
VAMP8	1.45111	5.11729	10.7616	7.67613e-21	1.89005e-17	36.714	C1
C1QA	1.50097	7.50264	10.7267	9.59788e-21	2.16534e-17	36.4959	C1
PHF6	-0.680748	2.21156	-10.605	2.09023e-20	4.15691e-17	35.7362	C2
SALL3	-2.0291	1.99694	-10.5982	2.18281e-20	4.18024e-17	35.6939	C2
PRPF38A	-0.608405	3.65584	-10.5167	3.67286e-20	6.38489e-17	35.186	C2
KIF15	-1.47028	1.41693	-10.5144	3.72787e-20	6.38489e-17	35.1715	C2	G2M_check_point
PYCARD	1.15401	2.79298	10.4673	5.03276e-20	7.88573e-17	34.8786	C1
MAP3K8	1.4285	1.14976	10.4606	5.25214e-20	7.98742e-17	34.8369	C1
SMARCD1	-0.759516	4.1827	-10.4479	5.69431e-20	8.41244e-17	34.758	C2
S100A8	2.38663	3.5308	10.4176	6.90626e-20	9.65141e-17	34.5697	C1
EPB41L5	-0.773478	2.11807	-10.4026	7.59761e-20	1.03381e-16	34.4766	C2
CD14	1.54866	6.3002	10.3875	8.36239e-20	1.1087e-16	34.383	C1
CENPO	-0.816149	1.96565	-10.3501	1.06082e-19	1.32821e-16	34.1508	C2
AL391832.2	1.75439	#NAME?	10.3822	1.07886e-19	1.32821e-16	34.1344	C1
EME1	-1.29642	0.815245	-10.3207	1.27913e-19	1.53813e-16	33.9681	C2
S100A4	1.67012	4.66674	10.311	1.36e-19	1.5627e-16	33.9083	C1
GMFG	1.19508	3.86817	10.2908	1.54611e-19	1.73792e-16	33.7831	C1
KIF22	-0.915959	3.30686	-10.2175	2.46255e-19	2.49668e-16	33.3288	C2	G2M_check_point
FCGR2A	1.37277	3.55618	10.1823	3.07852e-19	3.00342e-16	33.1109	C1		prognosic_risk
S100A11	1.27405	7.63134	10.1413	3.99062e-19	3.55763e-16	32.8576	C1		prognosic_risk
TIMP1	1.75844	7.77769	10.1233	4.47111e-19	3.91843e-16	32.7467	C1		prognosic_risk
CBX2	-1.61397	0.980071	-10.1021	5.11348e-19	4.33447e-16	32.6157	C2
FCER1G	1.29998	6.11744	10.0439	7.38947e-19	6.06488e-16	32.2563	C1
ARPC1B	1.04292	4.5391	9.97538	1.13856e-18	8.93102e-16	31.8344	C1		prognosic_risk
TYROBP	1.31759	6.72311	9.97518	1.13998e-18	8.93102e-16	31.8332	C1
CDC25A	-1.39623	1.14557	-9.96797	1.19306e-18	9.20738e-16	31.7888	C2	G2M_check_point
S100A9	2.20736	5.60503	9.96092	1.24723e-18	9.39694e-16	31.7454	C1
SOX12	-1.03269	3.42227	-9.96007	1.25397e-18	9.39694e-16	31.7402	C2
VSIG4	1.70737	5.89024	9.9529	1.31193e-18	9.55439e-16	31.6961	C1
PCED1B-AS1	1.42492	1.85933	9.94845	1.34926e-18	9.68974e-16	31.6687	C1
ARL11	1.32291	-0.0934135	9.94288	1.3975e-18	9.76495e-16	31.6344	C1
MCM8	-0.99279	0.821469	-9.92569	1.55737e-18	1.0737e-15	31.5287	C2
SAT1	1.0633	7.0938	9.89865	1.84645e-18	1.22403e-15	31.3626	C1
MS4A4A	1.64061	3.20823	9.87849	2.09629e-18	1.33818e-15	31.2387	C1
FANCI	-1.19978	2.06177	-9.84684	2.55804e-18	1.57005e-15	31.0444	C2
CLDN23	1.68966	-0.389478	9.84565	2.57721e-18	1.57005e-15	31.0371	C1		prognosic_risk
SERPINB1	1.13397	3.58523	9.82581	2.91959e-18	1.75538e-15	30.9154	C1
FAH	0.850696	1.64229	9.81564	3.11221e-18	1.84969e-15	30.8531	C1
SPAG5	-1.25287	2.03714	-9.75862	4.45173e-18	2.52808e-15	30.5037	C2
CD33	1.28688	0.412373	9.73663	5.11016e-18	2.78138e-15	30.3691	C1
HMGCR	-0.797524	3.0439	-9.69042	6.82626e-18	3.56531e-15	30.0866	C2
LILRA5	2.04798	-0.802178	9.67966	7.30219e-18	3.73168e-15	30.0208	C1
LINC02285	1.48412	#NAME?	9.69267	7.36131e-18	3.73168e-15	30.0144	C1
SQOR	1.0691	2.34634	9.65979	8.26924e-18	4.11132e-15	29.8995	C1
PLAUR	1.33643	2.66387	9.64931	8.82924e-18	4.33462e-15	29.8355	C1		prognosic_risk
TICRR	-1.38489	-0.56634	-9.6342	9.70466e-18	4.68971e-15	29.7433	C2
POLD4	0.765573	2.12593	9.6069	1.15101e-17	5.26685e-15	29.5768	C1
IL10	1.90773	-0.841442	9.60417	1.17081e-17	5.31045e-15	29.5601	C1
RAD54L	-1.32449	0.968579	-9.60118	1.19287e-17	5.35908e-15	29.5419	C2	G2M_check_point
PSMC3IP	-0.87242	1.64964	-9.59993	1.20226e-17	5.35908e-15	29.5343	C2
LILRB2	1.59106	0.308277	9.59639	1.2291e-17	5.38587e-15	29.5127	C1
RNASE2	1.85039	3.21392	9.59126	1.26913e-17	5.38732e-15	29.4815	C1
NCAPH	-1.36257	2.01943	-9.56921	1.45647e-17	6.07336e-15	29.3471	C2
TMEM97	-0.803764	3.47633	-9.56473	1.49778e-17	6.14432e-15	29.3198	C2
CEP72	-0.840662	0.229588	-9.56387	1.50586e-17	6.14432e-15	29.3146	C2
CEBPB	1.08388	4.07323	9.56352	1.50913e-17	6.14432e-15	29.3124	C1		prognosic_risk
CACNA2D4	1.20816	-0.64683	9.55617	1.57998e-17	6.33304e-15	29.2677	C1
LAIR1	1.31679	2.41247	9.51805	2.00394e-17	7.73268e-15	29.0358	C1
TAF4	-0.69642	1.0976	-9.50112	2.22689e-17	8.4048e-15	28.9328	C2
NKIRAS2	-0.610893	3.40025	-9.49871	2.26049e-17	8.46978e-15	28.9182	C2
LMNB1	-1.2795	3.73453	-9.49587	2.30081e-17	8.55884e-15	28.901	C2	G2M_check_point
AIF1	1.36422	5.21936	9.47649	2.59602e-17	9.38688e-15	28.7832	C1
LINC02611	1.13355	-0.916218	9.47242	2.66261e-17	9.56081e-15	28.7585	C1
PHC1P1	-1.04058	-0.286483	-9.47017	2.70013e-17	9.56936e-15	28.7448	C2
TIMELESS	-1.00892	2.78062	-9.45775	2.91696e-17	1.02604e-14	28.6695	C2
CENPF	-1.59021	1.77725	-9.45535	2.96089e-17	1.03445e-14	28.6549	C2	G2M_check_point
RHOG	0.657401	5.22509	9.4459	3.14019e-17	1.08246e-14	28.5975	C1
KIF18B	-1.64169	1.68447	-9.43262	3.41051e-17	1.1526e-14	28.5169	C2
SUGP2	-0.836507	3.46663	-9.41794	3.73628e-17	1.23841e-14	28.4279	C2
C1QB	1.37311	7.91029	9.41611	3.77912e-17	1.24463e-14	28.4168	C1
MS4A6A	1.44372	3.63846	9.414	3.82886e-17	1.25303e-14	28.404	C1
NCAPD2	-0.753314	3.52514	-9.37988	4.73259e-17	1.51054e-14	28.1973	C2
CDCA5	-1.25215	2.50313	-9.37568	4.85739e-17	1.54087e-14	28.1719	C2
FANCC	-0.920439	0.885819	-9.37273	4.94714e-17	1.55031e-14	28.1541	C2	G2M_check_point
KIF2C	-1.33055	2.63011	-9.35152	5.6428e-17	1.74714e-14	28.0257	C2	G2M_check_point
HCST	1.24938	2.89286	9.34205	5.98429e-17	1.83095e-14	27.9684	C1
XPO5	-0.734088	2.84817	-9.33322	6.32106e-17	1.92261e-14	27.915	C2
PLK4	-1.12939	0.79665	-9.29789	7.86712e-17	2.33785e-14	27.7015	C2	G2M_check_point
SERPINA1	1.60095	3.69841	9.29034	8.24352e-17	2.42115e-14	27.6559	C1		prognosic_risk
CHEK1	-0.8627	1.53721	-9.28822	8.35277e-17	2.42115e-14	27.6431	C2	G2M_check_point
E2F2	-1.58391	0.376222	-9.28766	8.38159e-17	2.42115e-14	27.6397	C2	G2M_check_point
CATSPER1	1.53198	#NAME?	9.27971	9.15541e-17	2.61546e-14	27.5545	C1		prognosic_risk
GPSM3	0.965133	3.99878	9.26492	9.64737e-17	2.72588e-14	27.5025	C1
ESPL1	-1.3461	0.305539	-9.26169	9.84254e-17	2.76591e-14	27.483	C2	G2M_check_point
HMGCS1	-1.04658	3.76228	-9.25549	1.02272e-16	2.82791e-14	27.4456	C2
C1S	1.60183	4.65043	9.25374	1.03384e-16	2.84344e-14	27.435	C1
CLEC2B	1.57203	1.51949	9.24788	1.07194e-16	2.93264e-14	27.3997	C1		prognosic_risk
TOP2A	-1.55039	3.86514	-9.24274	1.10657e-16	3.003e-14	27.3687	C2	G2M_check_point
VANGL2	-1.07696	3.88593	-9.24234	1.10927e-16	3.003e-14	27.3663	C2
C1orf162	1.10201	2.91575	9.21567	1.30792e-16	3.45045e-14	27.2056	C1
KDM1A	-0.706401	4.29064	-9.20714	1.37866e-16	3.61824e-14	27.1542	C2
BATF	1.51791	0.388453	9.20634	1.38552e-16	3.61824e-14	27.1494	C1		prognosic_risk
ZNF724	-1.22061	-0.893052	-9.20083	1.43347e-16	3.72464e-14	27.1162	C2
ATAD2	-0.946992	2.15561	-9.1925	1.50906e-16	3.88203e-14	27.0661	C2
BCL2A1	1.82399	2.1675	9.19143	1.51907e-16	3.88845e-14	27.0596	C1
C1QC	1.27967	7.92923	9.18496	1.58084e-16	4.0076e-14	27.0208	C1
SRGN	1.35936	6.67593	9.18494	1.58112e-16	4.0076e-14	27.0206	C1
FOXM1	-1.34964	3.13125	-9.17392	1.69229e-16	4.24772e-14	26.9543	C2
XRCC2	-1.26976	0.210387	-9.16807	1.75441e-16	4.38237e-14	26.9191	C2
INAVA	-1.56295	0.188838	-9.1632	1.80792e-16	4.47548e-14	26.8898	C2
CTSC	1.22141	2.81752	9.15167	1.94105e-16	4.75667e-14	26.8205	C1		prognosic_risk
KIF1B	-0.918207	3.55846	-9.14967	1.96509e-16	4.79288e-14	26.8085	C2
CASP4	1.07205	1.78868	9.14575	2.01309e-16	4.88689e-14	26.785	C1
MCM7	-1.00229	5.15277	-9.14062	2.07775e-16	5.0203e-14	26.7541	C2
RNASE6	1.21444	4.26246	9.13323	2.1745e-16	5.22962e-14	26.7098	C1
FCGR1A	1.32927	3.01576	9.13074	2.20811e-16	5.28586e-14	26.6948	C1
CLEC7A	1.30448	1.4465	9.11567	2.42269e-16	5.74634e-14	26.6043	C1
ALOX5	1.30605	2.58953	9.11272	2.46714e-16	5.82443e-14	26.5866	C1
FANCD2	-1.07422	0.986192	-9.11157	2.48456e-16	5.82443e-14	26.5797	C2
ARHGDIB	0.918302	6.00854	9.11126	2.48941e-16	5.82443e-14	26.5778	C1
SMC2	-0.891834	2.50938	-9.10607	2.57017e-16	5.9863e-14	26.5467	C2	G2M_check_point
AC119044.1	1.29178	#NAME?	9.12862	2.60179e-16	6.03278e-14	26.5386	C1
NCAPG2	-0.993686	2.24739	-9.10284	2.62173e-16	6.05186e-14	26.5273	C2
KYNU	1.26965	-2.03851	9.08828	2.86727e-16	6.58312e-14	26.44	C1
HK3	1.67495	0.8183	9.08771	2.87734e-16	6.58312e-14	26.4366	C1
SPSB4	-1.52562	1.75275	-9.08313	2.95955e-16	6.74139e-14	26.4091	C2
HLA-DMA	1.14986	4.87361	9.07746	3.06443e-16	6.91932e-14	26.3752	C1
POLE	-1.07303	0.686733	-9.06931	3.22193e-16	7.18087e-14	26.3263	C2	G2M_check_point
CTSS	1.31592	4.11268	9.06424	3.32367e-16	7.31307e-14	26.2959	C1
TPX2	-1.25738	3.87008	-9.0557	3.50279e-16	7.64214e-14	26.2448	C2	G2M_check_point
OSCAR	1.22641	1.62178	9.05426	3.53381e-16	7.67742e-14	26.2362	C1		prognosic_risk
KIFC1	-1.45672	2.69586	-9.04503	3.73989e-16	8.00301e-14	26.1809	C2
FANCA	-1.132	0.28389	-9.03476	3.98318e-16	8.40646e-14	26.1194	C2
RAC2	1.13217	2.62768	9.03404	4.00097e-16	8.40968e-14	26.1151	C1		prognosic_risk
NASP	-0.850347	3.88462	-9.02072	4.34143e-16	9.01535e-14	26.0354	C2	G2M_check_point
KIF2A	-0.679812	3.09826	-9.0181	4.41195e-16	9.12515e-14	26.0197	C2
MAP2	-1.39283	4.56828	-9.0173	4.43368e-16	9.13355e-14	26.0149	C2
SLC66A3	0.917718	2.86997	9.00741	4.71079e-16	9.59434e-14	25.9558	C1
GLRX	0.997589	2.70125	8.99471	5.09194e-16	1.02447e-13	25.8799	C1
RP11-556E13.1	1.46194	#NAME?	9.00422	5.35213e-16	1.05381e-13	25.8343	C1
ABI2	-0.628564	2.63055	-8.98634	5.36003e-16	1.05381e-13	25.8299	C2
HMGB3	-0.93116	3.48244	-8.98562	5.38373e-16	1.05446e-13	25.8256	C2	G2M_check_point
CYTH4	1.10415	2.06707	8.97912	5.60245e-16	1.08905e-13	25.7867	C1
SPDL1	-0.718139	1.57228	-8.96599	6.07132e-16	1.17138e-13	25.7084	C2
TMPO	-0.817352	3.50137	-8.96446	6.12832e-16	1.17798e-13	25.6992	C2	G2M_check_point
CYBA	1.06838	4.49349	8.95836	6.36165e-16	1.2183e-13	25.6628	C1
LINC00968	2.05746	#NAME?	8.97601	6.59094e-16	1.25332e-13	25.6321	C1
C18orf54	-0.844601	0.621026	-8.95252	6.59297e-16	1.25332e-13	25.628	C2
ACACA	-0.762365	2.42641	-8.93867	7.17584e-16	1.35417e-13	25.5454	C2
INTS7	-0.626718	2.39594	-8.93655	7.26954e-16	1.36686e-13	25.5327	C2
IL15	1.4013	-2.06049	8.9135	8.36951e-16	1.56798e-13	25.3953	C1
TNPO2	-0.632319	4.59926	-8.9028	8.93483e-16	1.66785e-13	25.3316	C2	G2M_check_point
ZEB1	-0.894556	3.74306	-8.90025	9.07477e-16	1.68183e-13	25.3164	C2
RABGAP1	-0.633968	3.01892	-8.89902	9.1435e-16	1.68851e-13	25.3091	C2
CEACAM4	1.81243	#NAME?	8.90236	9.27322e-16	1.70637e-13	25.2964	C1
WDR62	-1.38613	0.464039	-8.89288	9.49255e-16	1.73439e-13	25.2725	C2
FAS	1.24272	2.22401	8.882	1.01447e-15	1.8341e-13	25.2077	C1
FTL	1.03073	11.7469	8.87764	1.04179e-15	1.87041e-13	25.1818	C1
SS18L1	-0.742517	2.21124	-8.85389	1.20414e-15	2.12046e-13	25.0406	C2
TWNK	-0.625738	1.72673	-8.85368	1.20567e-15	2.12046e-13	25.0394	C2
LY86	1.2942	4.07913	8.84077	1.30437e-15	2.25569e-13	24.9626	C1
AC112777.1	-1.57623	0.0268133	-8.83523	1.3492e-15	2.3177e-13	24.9297	C2
DVL3	-0.634601	4.46448	-8.8241	1.44377e-15	2.45569e-13	24.8636	C2
C1R	1.45806	5.33092	8.80849	1.58774e-15	2.65687e-13	24.771	C1		prognosic_risk
FCGRT	0.685664	5.44607	8.79485	1.72506e-15	2.84977e-13	24.6901	C1
ATF7IP	-0.719854	2.63441	-8.78938	1.78341e-15	2.92746e-13	24.6577	C2
SH3BGRL3	0.717166	6.54464	8.77332	1.96636e-15	3.17734e-13	24.5624	C1
UHRF1	-1.41584	2.65884	-8.77099	1.99441e-15	3.20264e-13	24.5486	C2
F13A1	2.7342	3.12582	8.76867	2.02264e-15	3.23523e-13	24.5349	C1		prognosic_risk
PRC1	-1.13296	2.94822	-8.7564	2.17915e-15	3.45636e-13	24.4623	C2	G2M_check_point
ATAD5	-0.945061	-0.317635	-8.75567	2.18883e-15	3.46109e-13	24.4579	C2
FCGR2B	2.04201	0.0865919	8.75506	2.19697e-15	3.46338e-13	24.4543	C1		prognosic_risk
VAMP5	1.21811	6.14175	8.75377	2.21429e-15	3.48007e-13	24.4467	C1
GPC2	-1.82628	1.65478	-8.74344	2.35757e-15	3.66074e-13	24.3855	C2
ZNF496	-0.59095	2.17223	-8.73756	2.4432e-15	3.74885e-13	24.3508	C2
LAPTM5	1.17107	6.92478	8.73756	2.44331e-15	3.74885e-13	24.3507	C1
GPX1	0.894771	7.93995	8.73109	2.5411e-15	3.86449e-13	24.3125	C1
NCAM1	-1.14231	4.67218	-8.7252	2.63356e-15	3.98168e-13	24.2776	C2
EZH2	-1.12626	2.88298	-8.71259	2.84281e-15	4.27306e-13	24.2031	C2	G2M_check_point
DENND5B	-0.809435	1.30362	-8.70948	2.89683e-15	4.34163e-13	24.1847	C2
PIP4K2B	-0.595427	4.59802	-8.70537	2.97004e-15	4.43849e-13	24.1604	C2
TCF12	-0.869153	4.5952	-8.70422	2.99065e-15	4.44836e-13	24.1537	C2
SNRNP200	-0.786729	4.82547	-8.70405	2.99385e-15	4.44836e-13	24.1526	C2
PARVG	1.04134	1.24423	8.70306	3.01179e-15	4.46219e-13	24.1468	C1
CLEC4A	1.06814	1.38614	8.70159	3.03876e-15	4.47649e-13	24.1381	C1
BRIP1	-1.29644	-0.489489	-8.68494	3.36117e-15	4.8925e-13	24.0398	C2
TNFAIP8L2	1.11762	2.82859	8.68459	3.36846e-15	4.8925e-13	24.0377	C1
CEP97	-0.683065	1.01313	-8.67729	3.52061e-15	5.06008e-13	23.9946	C2
SPATA5	-0.629376	-0.0272034	-8.66734	3.73918e-15	5.32622e-13	23.9359	C2
IFITM2	1.13827	5.07744	8.65919	3.92825e-15	5.54967e-13	23.8878	C1
TNFAIP8	1.12079	-0.575379	8.64741	4.21808e-15	5.92674e-13	23.8184	C1
KIF14	-1.32241	-0.13315	-8.64595	4.25572e-15	5.96342e-13	23.8098	C2
ZNF286A	-0.832821	0.470089	-8.64405	4.30487e-15	6.016e-13	23.7986	C2
SIGLEC9	1.2079	1.83506	8.63709	4.48962e-15	6.24045e-13	23.7576	C1
HLA-DRA	1.35528	9.10728	8.63084	4.66261e-15	6.44624e-13	23.7208	C1
MAML2	-0.778268	2.93906	-8.62154	4.93196e-15	6.73207e-13	23.666	C2
CHI3L1	2.57319	9.06787	8.62146	4.93445e-15	6.73207e-13	23.6655	C1		prognosic_risk
PKMYT1	-1.27973	1.18812	-8.61955	4.99166e-15	6.79221e-13	23.6543	C2
TREM1	2.065	1.03118	8.60773	5.36099e-15	7.23762e-13	23.5847	C1
USP1	-0.606609	3.78561	-8.60025	5.60851e-15	7.53245e-13	23.5407	C2
ZNF664	-0.64747	4.74656	-8.59819	5.67845e-15	7.60663e-13	23.5286	C2
AD000864.1	0.99644	-1.85511	8.59325	5.85035e-15	7.81664e-13	23.4996	C1
RHOH	1.2092	-1.3348	8.59095	5.93212e-15	7.90546e-13	23.486	C1
GLIPR1	1.20782	2.59834	8.58608	6.10904e-15	8.09949e-13	23.4574	C1
SOX4	-1.5198	4.32972	-8.5836	6.20111e-15	8.17961e-13	23.4428	C2
LRRC25	1.22232	2.24208	8.58102	6.29817e-15	8.26546e-13	23.4277	C1
APOBEC3C	1.06283	3.69019	8.5757	6.50359e-15	8.51345e-13	23.3964	C1
IL2RA	2.71591	-0.752977	8.55845	7.21585e-15	9.37101e-13	23.2951	C1
CTSL	0.85443	6.01995	8.5581	7.23119e-15	9.37101e-13	23.293	C1
CENPH	-1.02769	2.52023	-8.55722	7.26979e-15	9.39748e-13	23.2879	C2
MCM10	-1.4176	0.174108	-8.55422	7.40224e-15	9.54483e-13	23.2703	C2
AC147067.1	1.18759	-1.02695	8.54131	8.00037e-15	1.0164e-12	23.1945	C1		prognosic_risk
CHAF1A	-1.02527	2.44796	-8.54032	8.04836e-15	1.01999e-12	23.1887	C2	G2M_check_point
URB2	-0.602942	1.66475	-8.53853	8.13553e-15	1.02852e-12	23.1782	C2
FCGR3A	1.34691	5.81284	8.53628	8.24656e-15	1.04001e-12	23.165	C1
AC092171.1	-1.47153	#NAME?	-8.54489	8.32306e-15	1.04456e-12	23.1587	C2
ZNF300	-1.19469	2.03441	-8.52068	9.05807e-15	1.12859e-12	23.0735	C2
STIL	-0.922457	0.591267	-8.51369	9.44663e-15	1.16856e-12	23.0326	C2	G2M_check_point
HCK	1.1529	3.03732	8.50559	9.91809e-15	1.21813e-12	22.9851	C1
IFT81	-0.71051	1.81783	-8.48836	1.09999e-14	1.33829e-12	22.8842	C2
CD68	1.1341	0.148357	8.4859	1.11633e-14	1.35359e-12	22.8699	C1		prognosic_risk
CCDC150	-1.20246	-2.19878	-8.48568	1.11781e-14	1.35359e-12	22.8686	C2
MCM2	-1.06453	3.86184	-8.48027	1.15472e-14	1.39502e-12	22.8369	C2	G2M_check_point
ECT2	-0.879574	2.40037	-8.47554	1.188e-14	1.43188e-12	22.8092	C2
HLA-DMB	1.22452	3.86739	8.47002	1.22799e-14	1.47617e-12	22.777	C1
RALGPS1	-1.03444	0.736563	-8.46969	1.23045e-14	1.47617e-12	22.775	C2
MAFB	1.2546	4.23953	8.46124	1.29442e-14	1.54574e-12	22.7256	C1
ANXA4	0.824514	1.92385	8.45327	1.3578e-14	1.61769e-12	22.679	C1
FAM171A2	-1.25206	1.87658	-8.44853	1.39695e-14	1.66051e-12	22.6513	C2
SOCS7	-0.899351	1.86973	-8.44551	1.42249e-14	1.68699e-12	22.6337	C2
CKAP2L	-1.2446	1.13267	-8.41189	1.73976e-14	2.03986e-12	22.4375	C2
TLR2	1.18125	2.59865	8.40509	1.81208e-14	2.09146e-12	22.3978	C1
LST1	1.19793	3.07647	8.39071	1.97478e-14	2.25907e-12	22.314	C1
FPR2	2.13819	-1.48123	8.38889	1.99637e-14	2.27873e-12	22.3034	C1
CD163	1.90559	4.32545	8.38724	2.01622e-14	2.29631e-12	22.2938	C1
GPR65	1.25235	1.12764	8.38292	2.06898e-14	2.33582e-12	22.2686	C1
LGALS1	1.06358	8.4313	8.3765	2.1499e-14	2.41138e-12	22.2312	C1
MILR1	1.18649	1.96998	8.36845	2.25587e-14	2.49773e-12	22.1844	C1
MCM4	-0.859164	3.81238	-8.36808	2.26077e-14	2.49781e-12	22.1823	C2
SUMF1	0.677519	2.13818	8.3555	2.43727e-14	2.67567e-12	22.109	C1
FANCE	-0.699338	2.04662	-8.34813	2.54687e-14	2.77805e-12	22.0662	C2
TMEM35B	0.811088	2.18885	8.34661	2.57004e-14	2.79179e-12	22.0573	C1
DTL	-1.31317	1.58166	-8.34561	2.58535e-14	2.80253e-12	22.0515	C2
ARHGAP11A	-1.00931	1.36212	-8.31823	3.04404e-14	3.25202e-12	21.8924	C2
PLEKHO2	0.633459	4.0297	8.31343	3.13226e-14	3.32219e-12	21.8646	C1
HLA-DRB1	1.26751	7.7508	8.31232	3.15313e-14	3.33413e-12	21.8581	C1
RALGAPA1P1	-0.80309	-2.68975	-8.30984	3.20005e-14	3.3729e-12	21.8437	C2
HASPIN	-1.23272	-0.345467	-8.30969	3.20284e-14	3.3729e-12	21.8429	C2
FERMT3	0.973695	3.26647	8.30182	3.35659e-14	3.51334e-12	21.7972	C1
IL15RA	0.955983	0.0225241	8.2986	3.42159e-14	3.55976e-12	21.7785	C1
ADAP2	0.888338	2.70515	8.29637	3.46728e-14	3.60005e-12	21.7656	C1
CD53	1.14199	5.10437	8.29479	3.50016e-14	3.62691e-12	21.7564	C1
CCR2	1.98009	-2.02409	8.29313	3.53479e-14	3.65547e-12	21.7468	C1		prognosic_risk
AC004921.1	1.36769	#NAME?	8.28968	3.7094e-14	3.81316e-12	21.7011	C1
TBXAS1	0.996479	2.23261	8.27405	3.95973e-14	4.05002e-12	21.6362	C1
HIP1R	-1.17465	3.08173	-8.2739	3.96331e-14	4.05002e-12	21.6354	C2
TECTA	-0.969293	-1.04396	-8.26593	4.15564e-14	4.21377e-12	21.5892	C2
ANXA11	0.666049	2.74582	8.25958	4.31568e-14	4.36695e-12	21.5524	C1
GINS3	-0.773789	1.41654	-8.25831	4.34818e-14	4.39123e-12	21.5451	C2
AC016582.2	-0.779504	0.0270805	-8.25592	4.41038e-14	4.42975e-12	21.5312	C2
CD3D	1.86153	-0.365982	8.25586	4.41202e-14	4.42975e-12	21.5309	C1
CLSPN	-1.33077	-0.0123623	-8.24653	4.66348e-14	4.63869e-12	21.4769	C2
ZKSCAN8	-0.72266	2.38602	-8.24578	4.68427e-14	4.64894e-12	21.4726	C2
SLAMF8	1.50505	1.45009	8.24274	4.76968e-14	4.7156e-12	21.455	C1
HROB	-0.836215	0.606187	-8.24153	4.8041e-14	4.74056e-12	21.4479	C2
ATP6V0E1	0.61644	6.81638	8.23927	4.8691e-14	4.79555e-12	21.4349	C1
KIF4A	-1.17255	2.23416	-8.23642	4.952e-14	4.85973e-12	21.4184	C2	G2M_check_point
RMND5A	-0.603917	2.76721	-8.23329	5.04499e-14	4.92191e-12	21.4003	C2
CD86	1.14348	2.44878	8.23211	5.0805e-14	4.94722e-12	21.3935	C1
LRRN1	-1.26633	3.9177	-8.22169	5.4045e-14	5.22338e-12	21.3332	C2
CALHM6	1.45377	2.2351	8.21829	5.51446e-14	5.29992e-12	21.3136	C1
CKAP2	-0.83891	3.26366	-8.21738	5.54435e-14	5.31328e-12	21.3084	C2
NUSAP1	-1.19261	4.00965	-8.21662	5.56946e-14	5.31328e-12	21.304	C2	G2M_check_point
BUB1	-1.13033	1.7123	-8.20651	5.91355e-14	5.63116e-12	21.2456	C2	G2M_check_point
ZNF384	-0.613657	2.44189	-8.20561	5.94508e-14	5.64718e-12	21.2404	C2
CCDC138	-0.771228	0.228731	-8.20541	5.95221e-14	5.64718e-12	21.2392	C2
RALGAPA1	-0.70677	0.539284	-8.19917	6.17643e-14	5.83848e-12	21.2032	C2
TCF3	-0.822629	3.97942	-8.19783	6.22561e-14	5.87423e-12	21.1955	C2
KNL1	-1.24383	-0.0308923	-8.19389	6.37271e-14	5.99116e-12	21.1727	C2	G2M_check_point
GIMAP4	0.941415	3.66038	8.19014	6.51591e-14	6.11466e-12	21.1511	C1
BUB1B	-1.22656	1.50873	-8.1887	6.57179e-14	6.15593e-12	21.1428	C2
PTPN22	1.21147	-1.3402	8.18673	6.64883e-14	6.21684e-12	21.1314	C1
ST8SIA4	1.02516	1.60712	8.17034	7.32649e-14	6.80127e-12	21.0369	C1		prognosic_risk
CTSZ	1.14064	5.9734	8.16684	7.47963e-14	6.91859e-12	21.0167	C1		prognosic_risk
GBGT1	0.919391	1.20875	8.16509	7.55752e-14	6.97816e-12	21.0067	C1
GIT1	-0.601609	4.09409	-8.15976	7.79983e-14	7.17626e-12	20.9759	C2
FPR1	1.5708	3.97935	8.15785	7.88844e-14	7.2449e-12	20.9649	C1
HSD11B1	1.71618	0.408598	8.15215	8.15877e-14	7.46665e-12	20.9321	C1
TMIGD3	1.21802	3.72783	8.14862	8.33095e-14	7.59733e-12	20.9118	C1
FCGR1CP	1.38606	1.45275	8.14717	8.40239e-14	7.64899e-12	20.9035	C1
AC138207.5	1.02515	#NAME?	8.1425	8.86637e-14	7.98857e-12	20.8523	C1
IL4R	0.957992	2.10812	8.1381	8.86495e-14	7.98857e-12	20.8513	C1
TRIM24	-0.893021	3.19605	-8.13737	8.90331e-14	8.00632e-12	20.8471	C2
PSTPIP1	1.12858	-0.0439638	8.13702	8.92203e-14	8.00922e-12	20.845	C1
PLEKHA8	-0.638136	0.871617	-8.13663	8.94228e-14	8.01349e-12	20.8428	C2
EXO1	-1.21011	0.78199	-8.13343	9.1129e-14	8.13818e-12	20.8244	C2	G2M_check_point
POLQ	-1.16215	-1.36122	-8.12788	9.41687e-14	8.38069e-12	20.7924	C2	G2M_check_point
CDT1	-1.14684	2.21419	-8.12693	9.4698e-14	8.40025e-12	20.787	C2
RAB27A	0.972743	1.07078	8.12329	9.67559e-14	8.55206e-12	20.7661	C1
C16orf54	1.12326	-0.779816	8.12157	9.77426e-14	8.62102e-12	20.7562	C1
ZBTB5	-0.721413	2.41048	-8.12135	9.78696e-14	8.62102e-12	20.7549	C2
ZNF43	-0.700714	1.60755	-8.11895	9.92676e-14	8.71448e-12	20.7411	C2
SPI1	1.01339	4.34551	8.11729	1.00243e-13	8.7852e-12	20.7316	C1
MNDA	1.22313	2.63544	8.11554	1.01283e-13	8.84631e-12	20.7215	C1
MCM3	-0.73651	4.56366	-8.10711	1.0645e-13	9.25073e-12	20.6731	C2	G2M_check_point
RNASE3	1.77629	0.308988	8.10522	1.07644e-13	9.3388e-12	20.6622	C1
TRAIP	-0.923621	1.23613	-8.10351	1.08732e-13	9.40171e-12	20.6524	C2	G2M_check_point
SOX11	-1.68353	2.39681	-8.0958	1.13792e-13	9.80642e-12	20.6081	C2
SIRPB2	1.28929	0.359351	8.09542	1.14046e-13	9.81193e-12	20.606	C1
MSR1	1.23881	3.11255	8.09241	1.16091e-13	9.97129e-12	20.5886	C1
FUCA1	0.826654	3.93786	8.08941	1.18163e-13	1.01156e-11	20.5714	C1
PTPN6	0.860964	2.42284	8.08822	1.18996e-13	1.01701e-11	20.5646	C1
RTKN2	-1.38064	-0.902434	-8.08506	1.21232e-13	1.03441e-11	20.5465	C2
CXCR6	1.86005	-2.6287	8.08093	1.24216e-13	1.05639e-11	20.5228	C1		prognosic_risk
FXYD5	0.924481	3.62077	8.07998	1.24915e-13	1.06058e-11	20.5173	C1
REPIN1	-0.624104	4.95268	-8.07811	1.26301e-13	1.06884e-11	20.5066	C2
SMIM25	1.85025	-0.517409	8.0735	1.29773e-13	1.09464e-11	20.4802	C1
ADAM22	-0.854103	1.83395	-8.06911	1.33169e-13	1.11782e-11	20.455	C2
ALOX5AP	1.33569	5.21394	8.06046	1.40132e-13	1.17246e-11	20.4054	C1
ASPM	-1.38336	0.16231	-8.04734	1.51378e-13	1.25237e-11	20.3302	C2
TSPO	0.830033	5.50819	8.04696	1.51712e-13	1.25313e-11	20.3281	C1
DPF1	-1.14574	2.14479	-8.04384	1.54523e-13	1.27026e-11	20.3102	C2
HSD3B7	0.912155	1.88645	8.03689	1.60966e-13	1.31694e-11	20.2704	C1
SLC7A7	0.955723	2.51367	8.03423	1.63503e-13	1.33559e-11	20.2552	C1
LINC01303	1.55822	#NAME?	8.03895	1.67257e-13	1.3598e-11	20.2356	C1
VENTX	1.5457	-0.779756	8.02902	1.68584e-13	1.36684e-11	20.2254	C1		prognosic_risk
RNASET2	0.813969	3.2361	8.02174	1.75955e-13	1.41936e-11	20.1837	C1
STAB1	1.21889	3.58489	8.01923	1.78564e-13	1.43593e-11	20.1694	C1
FAM117B	-0.773383	0.981572	-8.01794	1.79925e-13	1.44463e-11	20.162	C2
SLC11A1	1.35078	2.55197	8.00248	1.9702e-13	1.56066e-11	20.0736	C1
ARHGEF7	-0.818176	3.0429	-8.00241	1.97094e-13	1.56066e-11	20.0733	C2
TMEM106A	0.915908	0.970857	8.00067	1.99124e-13	1.57421e-11	20.0633	C1
ADGRE1	1.63444	-0.542875	7.99278	2.08551e-13	1.63883e-11	20.0183	C1
C3AR1	1.10494	4.04654	7.98675	2.16061e-13	1.69527e-11	19.9838	C1
NKG7	1.26507	1.11775	7.97022	2.38043e-13	1.84813e-11	19.8895	C1		prognosic_risk
DENND2D	1.0979	0.370362	7.95974	2.53107e-13	1.95334e-11	19.8298	C1		prognosic_risk
CEP250-AS1	1.14711	-1.65183	7.95868	2.54683e-13	1.96258e-11	19.8237	C1
RACGAP1	-0.809216	3.40363	-7.9569	2.57349e-13	1.97786e-11	19.8136	C2	G2M_check_point
LIN9	-0.768979	0.6845	-7.94741	2.72053e-13	2.07841e-11	19.7595	C2
ORC1	-1.0872	1.00078	-7.94159	2.81471e-13	2.14345e-11	19.7264	C2
HLA-DPB1	1.11095	6.07682	7.93383	2.94545e-13	2.23642e-11	19.6822	C1
AC093620.1	-1.24517	-0.0112888	-7.93267	2.96537e-13	2.24824e-11	19.6756	C2
ZIK1	-0.761045	1.7822	-7.93199	2.97728e-13	2.25068e-11	19.6717	C2
ZNF736	-0.696815	1.23776	-7.92981	3.01544e-13	2.27288e-11	19.6593	C2
PLB1	0.997188	0.106471	7.92937	3.0231e-13	2.27534e-11	19.6569	C1
FTLP3	0.917821	5.6435	7.92779	3.05127e-13	2.28987e-11	19.6478	C1
CST7	1.25738	0.521641	7.92603	3.08281e-13	2.31019e-11	19.6378	C1
IL18	1.13066	2.4668	7.9187	3.21761e-13	2.40423e-11	19.5962	C1
KIF11	-1.0846	1.8042	-7.91683	3.25309e-13	2.42374e-11	19.5855	C2	G2M_check_point
VNN1	1.36208	-1.40272	7.91162	3.35362e-13	2.48892e-11	19.5559	C1
SGO2	-0.837466	1.00934	-7.91092	3.36722e-13	2.49083e-11	19.5519	C2
CMTM7	0.952125	1.38679	7.91036	3.37823e-13	2.4954e-11	19.5487	C1
MYO1G	1.31707	-0.313652	7.90302	3.52626e-13	2.59354e-11	19.507	C1		prognosic_risk
PROCR	0.976437	3.08481	7.89643	3.66456e-13	2.68771e-11	19.4696	C1
ZNF887P	-1.50929	#NAME?	-7.90453	3.75633e-13	2.74334e-11	19.4517	C2
TACC2	-0.813944	0.16184	-7.89071	3.78894e-13	2.76326e-11	19.4371	C2
ARHGEF9	-0.727661	2.8934	-7.89004	3.80357e-13	2.77002e-11	19.4333	C2
RCC2	-0.622573	4.96907	-7.88611	3.8919e-13	2.82638e-11	19.411	C2
CCDC15	-0.846229	-0.392683	-7.88048	4.02175e-13	2.90032e-11	19.379	C2
TMSB4X	0.752731	10.462	7.87214	4.222e-13	3.0152e-11	19.3317	C1
SCPEP1	0.651087	3.83511	7.87006	4.27368e-13	3.04379e-11	19.3199	C1
TMEM150B	1.43113	-1.13127	7.86937	4.29085e-13	3.05181e-11	19.316	C1
CD70	2.4767	-1.40667	7.86815	4.32151e-13	3.0694e-11	19.3091	C1		prognosic_risk
CENPI	-1.0086	-0.0199707	-7.85841	4.57357e-13	3.23068e-11	19.2539	C2
FASN	-0.934823	3.8623	-7.84664	4.89793e-13	3.42239e-11	19.1872	C2
CD300A	1.05995	3.1508	7.84365	4.98398e-13	3.47782e-11	19.1703	C1
PLBD1	1.1246	1.79793	7.83961	5.10234e-13	3.54606e-11	19.1474	C1		prognosic_risk
C1RL	1.12106	2.83053	7.8378	5.15641e-13	3.57882e-11	19.1372	C1		prognosic_risk
TTK	-1.2932	1.07742	-7.83657	5.19354e-13	3.59014e-11	19.1302	C2	G2M_check_point
LIG1	-0.824544	2.4031	-7.83119	5.35861e-13	3.68945e-11	19.0997	C2
IL13RA1	0.851685	4.29028	7.82976	5.40338e-13	3.71225e-11	19.0916	C1
SNCAIP	-1.22326	1.66655	-7.82944	5.4132e-13	3.71225e-11	19.0899	C2
LINC01426	1.40965	-0.70032	7.82944	5.41327e-13	3.71225e-11	19.0899	C1
POLA2	-0.635563	2.02676	-7.82596	5.52403e-13	3.7732e-11	19.0702	C2	G2M_check_point
CENPE	-1.15253	-0.0839625	-7.81612	5.84893e-13	3.96371e-11	19.0145	C2	G2M_check_point
LSM11	-0.603824	0.221173	-7.81193	5.99325e-13	4.05089e-11	18.9908	C2
ORC6	-1.03969	1.17563	-7.806	6.2032e-13	4.18732e-11	18.9573	C2	G2M_check_point
ARHGAP9	0.919332	1.1475	7.80486	6.24442e-13	4.20965e-11	18.9509	C1
MKI67	-1.44281	1.46607	-7.79962	6.43725e-13	4.32274e-11	18.9213	C2	G2M_check_point
USP22	-0.590533	5.18154	-7.79838	6.4836e-13	4.34821e-11	18.9143	C2
DSEL	-0.875074	2.39029	-7.79684	6.54207e-13	4.37608e-11	18.9056	C2
THEMIS2	1.08939	2.77406	7.79445	6.63326e-13	4.43134e-11	18.8921	C1
LILRB3	1.27457	-0.909684	7.79406	6.64843e-13	4.43575e-11	18.8899	C1		prognosic_risk
SPINT2	0.97654	1.57306	7.79364	6.66442e-13	4.44068e-11	18.8875	C1
ESCO2	-1.25929	-0.225518	-7.79218	6.72127e-13	4.46705e-11	18.8793	C2
DDX12P	-1.43516	-0.402595	-7.77569	7.39573e-13	4.8591e-11	18.7862	C2
APBA2	-0.832456	3.93513	-7.77172	7.56801e-13	4.95968e-11	18.7638	C2
SETP14	-0.714116	1.20751	-7.76982	7.65162e-13	5.0018e-11	18.7531	C2
LINC02432	1.73082	#NAME?	7.77569	7.73867e-13	5.03361e-11	18.7448	C1
ETV1	-1.06293	4.17059	-7.76799	7.73325e-13	5.03361e-11	18.7428	C2
FAM177B	1.34559	-0.660041	7.76417	7.90628e-13	5.1358e-11	18.7213	C1
CD300C	1.13896	1.21842	7.7616	8.02453e-13	5.19338e-11	18.7068	C1
RN7SL138P	1.11842	1.22741	7.74485	8.84163e-13	5.67214e-11	18.6125	C1
AC018730.1	-0.926762	#NAME?	-7.74367	9.10263e-13	5.82512e-11	18.5855	C2
MTMR9	-0.591067	1.59132	-7.73829	9.18404e-13	5.8612e-11	18.5755	C2
AP006333.1	-1.68519	0.273043	-7.73553	9.3315e-13	5.92756e-11	18.56	C2
SASS6	-0.645614	0.347695	-7.73503	9.3588e-13	5.93761e-11	18.5572	C2
CFD	1.49686	2.5169	7.72837	9.72608e-13	6.1405e-11	18.5197	C1
MYH10	-0.861668	3.36875	-7.72374	9.99002e-13	6.27648e-11	18.4937	C2
FAAP100	-0.603621	3.20295	-7.72265	1.00532e-12	6.3085e-11	18.4875	C2
SIGLEC7	1.24834	0.84412	7.71543	1.04812e-12	6.55322e-11	18.447	C1
GPR161	-0.88225	1.18655	-7.7137	1.05863e-12	6.61097e-11	18.4373	C2
SASH3	1.03308	3.29688	7.70525	1.11158e-12	6.87519e-11	18.3898	C1
HMGB2	-0.777995	5.29802	-7.70011	1.14509e-12	7.06555e-11	18.3609	C2
IFI30	1.11991	-0.817126	7.69643	1.16963e-12	7.20835e-11	18.3403	C1		prognosic_risk
ZNF260	-0.593966	2.60675	-7.69116	1.20577e-12	7.37829e-11	18.3107	C2
MATR3	-0.592879	-1.7239	-7.68603	1.24197e-12	7.56405e-11	18.2819	C2
RGS18	1.27403	0.435734	7.68298	1.26398e-12	7.67099e-11	18.2648	C1
CCL26	1.59833	#NAME?	7.69287	1.27542e-12	7.73132e-11	18.2601	C1
SNX20	1.23635	-0.187898	7.67893	1.29389e-12	7.8158e-11	18.2421	C1		prognosic_risk
ODC1	-0.781914	6.08707	-7.67718	1.30696e-12	7.86715e-11	18.2323	C2	G2M_check_point
CDCA8	-1.12592	2.75757	-7.67053	1.35805e-12	8.1557e-11	18.195	C2
MYL12A	0.793653	5.29047	7.66734	1.38325e-12	8.28167e-11	18.1771	C1
MS4A7	1.18921	3.1196	7.66726	1.38383e-12	8.28167e-11	18.1767	C1
SRGAP3	-0.914931	0.96829	-7.66232	1.4238e-12	8.49137e-11	18.149	C2
MSI1	-0.843241	3.67552	-7.66207	1.42584e-12	8.49376e-11	18.1476	C2
RFC3	-0.810661	2.5911	-7.65946	1.44743e-12	8.61248e-11	18.133	C2
HCLS1	0.990375	3.77165	7.65729	1.46561e-12	8.7008e-11	18.1208	C1
TROAP	-1.28785	1.72261	-7.65612	1.47555e-12	8.73953e-11	18.1143	C2	G2M_check_point
MYBL2	-1.42595	3.66905	-7.65384	1.49501e-12	8.84468e-11	18.1015	C2	G2M_check_point
WDR76	-0.88248	2.04453	-7.65351	1.49788e-12	8.85155e-11	18.0997	C2
CD40	0.958615	1.81507	7.64845	1.54212e-12	9.0612e-11	18.0713	C1
LINC01605	1.82919	-1.7714	7.63848	1.63313e-12	9.55249e-11	18.0156	C1		prognosic_risk
FAM20A	1.47609	0.840447	7.63643	1.65253e-12	9.64795e-11	18.0041	C1		prognosic_risk
LRMDA	0.948056	-0.225809	7.63636	1.65318e-12	9.64795e-11	18.0037	C1
FTLP2	0.897586	3.00612	7.63322	1.68332e-12	9.79071e-11	17.9861	C1
LINC01560	-0.756529	1.60182	-7.63125	1.70254e-12	9.86917e-11	17.9751	C2
SLPI	2.19422	3.98598	7.62563	1.7584e-12	1.01588e-10	17.9437	C1
USP42	-0.61391	1.77136	-7.62435	1.77132e-12	1.02221e-10	17.9366	C2
TLR8	1.59281	-0.597965	7.62288	1.78634e-12	1.02973e-10	17.9284	C1
CDCA3	-0.905911	1.10199	-7.62084	1.80741e-12	1.04071e-10	17.917	C2
SGO1	-1.24515	0.35731	-7.61992	1.81704e-12	1.04509e-10	17.9118	C2
CD74	1.09719	9.11264	7.61944	1.82203e-12	1.04581e-10	17.9091	C1
PCGF2	-0.704759	3.44286	-7.61941	1.82234e-12	1.04581e-10	17.909	C2
NLRP12	1.28283	#NAME?	7.61907	1.86486e-12	1.06784e-10	17.8879	C1		prognosic_risk
PIK3AP1	1.10007	2.06265	7.60291	2.00339e-12	1.13381e-10	17.8168	C1
HEXA	0.633569	2.50565	7.60284	2.00418e-12	1.13381e-10	17.8165	C1
KNTC1	-0.89155	0.807799	-7.59963	2.04154e-12	1.15036e-10	17.7985	C2
VNN2	1.34769	0.123084	7.59496	2.09687e-12	1.17662e-10	17.7725	C1
APOBEC3G	1.05584	1.22794	7.59487	2.09806e-12	1.17662e-10	17.7719	C1
RNF144B	0.860646	1.39653	7.59188	2.13433e-12	1.19437e-10	17.7553	C1
LMNB2	-0.927526	3.80797	-7.59163	2.13734e-12	1.19476e-10	17.7539	C2
IL10RA	1.13504	2.01677	7.59077	2.14794e-12	1.19939e-10	17.7491	C1
PLK3	0.704236	2.68298	7.5892	2.16738e-12	1.20572e-10	17.7403	C1
MGST2	0.738081	2.70512	7.58913	2.16824e-12	1.20572e-10	17.7399	C1
BRSK2	-1.64149	1.25416	-7.5891	2.16861e-12	1.20572e-10	17.7398	C2
FAM72B	-0.862703	-1.22773	-7.58471	2.22389e-12	1.23381e-10	17.7153	C2
FAM168B	-0.663121	4.7549	-7.56906	2.43249e-12	1.33521e-10	17.6281	C2
CCL5	1.31056	1.79569	7.56437	2.49878e-12	1.3658e-10	17.602	C1
HHEX	0.764508	1.27622	7.56006	2.56112e-12	1.39545e-10	17.578	C1
AL137186.2	0.757748	-0.92854	7.55385	2.65374e-12	1.44135e-10	17.5435	C1
C5AR1	1.29325	3.123	7.5486	2.73462e-12	1.48062e-10	17.5143	C1
NRXN2	-1.24142	3.20797	-7.54397	2.80801e-12	1.51876e-10	17.4885	C2
NOD2	1.17612	-0.868181	7.53964	2.87842e-12	1.5536e-10	17.4644	C1		prognosic_risk
LRP5	-0.955523	2.65613	-7.53907	2.88791e-12	1.55709e-10	17.4612	C2
CD55	0.940565	1.42156	7.53804	2.90494e-12	1.56464e-10	17.4555	C1
ZDHHC22	-1.99409	2.10249	-7.52443	3.13989e-12	1.67376e-10	17.3799	C2
RFWD3	-0.638774	2.19764	-7.52367	3.15347e-12	1.67926e-10	17.3757	C2
AC004943.1	-1.25531	#NAME?	-7.53634	3.18653e-12	1.69512e-10	17.3754	C2
JMY	-0.618587	1.26238	-7.52017	3.21719e-12	1.70617e-10	17.3562	C2
CACFD1	-0.648341	3.25042	-7.51982	3.22368e-12	1.70682e-10	17.3543	C2
CD96	1.4623	-2.91976	7.51867	3.2448e-12	1.71378e-10	17.3479	C1		prognosic_risk
SKP2	-0.674669	2.59869	-7.51462	3.32065e-12	1.75027e-10	17.3255	C2
RGS10	0.933076	4.47338	7.51093	3.39147e-12	1.78214e-10	17.305	C1
POLA1	-0.644314	1.99084	-7.50543	3.49959e-12	1.82966e-10	17.2744	C2
CDCA7	-0.990834	2.46682	-7.49506	3.71265e-12	1.92741e-10	17.217	C2
MND1	-1.05815	1.10552	-7.48736	3.8794e-12	2.00994e-10	17.1743	C2
MAPT	-1.29195	3.34702	-7.48315	3.97345e-12	2.0477e-10	17.151	C2
PLK1	-1.14438	2.40723	-7.48304	3.97604e-12	2.0477e-10	17.1504	C2	G2M_check_point
GZMA	1.72619	0.288344	7.48279	3.98161e-12	2.04853e-10	17.149	C1		prognosic_risk
HNRNPA3P6	-0.71275	1.28172	-7.47943	4.05853e-12	2.07983e-10	17.1304	C2
FBXO5	-0.817064	2.04636	-7.47806	4.09045e-12	2.09411e-10	17.1228	C2	G2M_check_point
ANXA2	1.13739	5.41877	7.47697	4.11581e-12	2.105e-10	17.1168	C1		prognosic_risk
LY75	1.23681	-1.24703	7.47356	4.19656e-12	2.13996e-10	17.0979	C1		prognosic_risk
GIMAP6	0.809299	2.57674	7.47298	4.21049e-12	2.14494e-10	17.0947	C1
NEURL4	-0.714958	2.168	-7.46132	4.49922e-12	2.26746e-10	17.0302	C2
GNG10	0.589878	3.27888	7.45438	4.68042e-12	2.34634e-10	16.9918	C1
TMEM37	1.03351	1.68246	7.45412	4.68752e-12	2.34634e-10	16.9903	C1
PIMREG	-1.39989	3.043	-7.45048	4.78533e-12	2.38147e-10	16.9703	C2
TANC2	-0.850222	1.40803	-7.44693	4.88285e-12	2.42534e-10	16.9506	C2
KMT2A	-0.840818	1.32789	-7.44436	4.95487e-12	2.45875e-10	16.9364	C2
PRR11	-0.721732	2.10088	-7.44335	4.98346e-12	2.4682e-10	16.9308	C2
MIR3945HG	1.61779	#NAME?	7.50513	5.20833e-12	2.56728e-10	16.9163	C1		prognosic_risk
BCL3	1.08252	2.71523	7.43843	5.12466e-12	2.5357e-10	16.9037	C1	G2M_check_point	prognosic_risk
DHFR	-0.762158	2.79682	-7.43818	5.13182e-12	2.53682e-10	16.9023	C2
SYK	0.972933	2.44388	7.43758	5.14941e-12	2.54308e-10	16.899	C1
RIPK3	0.994136	-0.373162	7.43684	5.17126e-12	2.55144e-10	16.8949	C1
CLIC1	0.840311	6.86916	7.43284	5.28989e-12	2.59511e-10	16.8728	C1
SIT1	1.49342	-1.61503	7.42854	5.42064e-12	2.6492e-10	16.8491	C1
AC012513.3	-0.806226	1.60718	-7.4271	5.46513e-12	2.66842e-10	16.8411	C2
MAST1	-1.49303	1.22643	-7.42506	5.52874e-12	2.69185e-10	16.8299	C2
LTBP2	1.29626	1.13676	7.41339	5.90726e-12	2.85464e-10	16.7655	C1		prognosic_risk
WDHD1	-0.839289	0.716711	-7.41099	5.9882e-12	2.88836e-10	16.7523	C2
TRPM2	0.946641	1.3884	7.4104	6.00825e-12	2.89533e-10	16.749	C1
NUF2	-1.14311	1.88477	-7.40494	6.19737e-12	2.96889e-10	16.7189	C2
PLTP	1.0307	7.22516	7.40467	6.20683e-12	2.96889e-10	16.7174	C1
TNRC6C	-0.871948	1.23076	-7.40327	6.25613e-12	2.98694e-10	16.7098	C2
KLRB1	1.38123	-1.52636	7.4001	6.36959e-12	3.03271e-10	16.6923	C1
DOK2	1.35323	0.184995	7.39937	6.39624e-12	3.0426e-10	16.6882	C1		prognosic_risk
PRR36	-1.55124	1.81692	-7.39887	6.41443e-12	3.04844e-10	16.6855	C2
AC099850.4	-0.766921	2.56967	-7.38688	6.86515e-12	3.23294e-10	16.6195	C2
TMSB4XP4	0.840242	3.86263	7.38475	6.94839e-12	3.26916e-10	16.6078	C1
HNRNPA1P10	-0.681338	0.569597	-7.37433	7.37062e-12	3.44898e-10	16.5504	C2
ITGB2	1.0484	4.34895	7.37329	7.4138e-12	3.46521e-10	16.5448	C1
COPZ2	1.14226	3.39289	7.37318	7.4187e-12	3.46521e-10	16.5441	C1
FBP1	1.12185	2.3634	7.3728	7.43445e-12	3.46943e-10	16.542	C1
L3MBTL4-AS1	1.08063	-1.27216	7.37168	7.48163e-12	3.4883e-10	16.5359	C1
RNF165	-1.80021	-0.456207	-7.36871	7.60871e-12	3.53798e-10	16.5195	C2
CAMSAP1	-0.706321	2.495	-7.36745	7.66276e-12	3.55991e-10	16.5127	C2
DSE	0.934397	0.857466	7.36659	7.70021e-12	3.5741e-10	16.5079	C1
JADE3	-0.863863	1.25581	-7.36192	7.90628e-12	3.66317e-10	16.4823	C2
UPP1	1.00614	3.27408	7.36055	7.96771e-12	3.68717e-10	16.4747	C1		prognosic_risk
IL16	0.867225	-0.147406	7.357	8.12941e-12	3.7531e-10	16.4552	C1
RUFY3	-0.706523	3.75882	-7.3561	8.17056e-12	3.76873e-10	16.4503	C2
HAVCR2	1.06373	3.54906	7.34827	8.54021e-12	3.92175e-10	16.4073	C1
LCK	1.39034	-1.53145	7.34529	8.68546e-12	3.97433e-10	16.3909	C1		prognosic_risk
PDE6G	0.882845	-1.00251	7.34306	8.79527e-12	4.01038e-10	16.3787	C1
BRCA1	-0.754231	0.959204	-7.34005	8.94633e-12	4.06135e-10	16.3622	C2
PI3	2.8717	2.45102	7.33601	9.15232e-12	4.1367e-10	16.34	C1
GTSE1	-1.15258	1.61178	-7.33142	9.39259e-12	4.23051e-10	16.3149	C2
AC022182.3	-0.861312	-2.50045	-7.32906	9.51849e-12	4.28349e-10	16.3019	C2
SERPING1	1.15208	5.72026	7.326	9.68397e-12	4.35416e-10	16.2852	C1
TNFRSF9	1.47872	-3.80578	7.32544	9.71467e-12	4.36038e-10	16.2821	C1		prognosic_risk
AC100861.1	1.15714	#NAME?	7.32694	9.81399e-12	4.39352e-10	16.2736	C1
MMS22L	-0.691649	-1.01569	-7.32045	9.99239e-12	4.46549e-10	16.2547	C2
CD244	1.27729	-2.11622	7.31822	1.01185e-11	4.51422e-10	16.2425	C1		prognosic_risk
LPAR6	0.759216	2.92111	7.31714	1.01803e-11	4.53785e-10	16.2366	C1
GINS1	-0.903657	2.52714	-7.31478	1.03168e-11	4.57507e-10	16.2237	C2
ZNF90	-0.959825	-0.543101	-7.31352	1.03902e-11	4.60366e-10	16.2168	C2
HEXB	0.638009	4.20103	7.30843	1.06928e-11	4.72153e-10	16.1889	C1
PILRA	0.875666	2.55707	7.30801	1.07177e-11	4.72851e-10	16.1866	C1
TMSB10	0.779507	10.8748	7.29994	1.12165e-11	4.93171e-10	16.1424	C1
GLDCP1	-1.20971	#NAME?	-7.30295	1.12328e-11	4.93471e-10	16.1424	C2
SLA	1.12699	2.39841	7.29079	1.1809e-11	5.17904e-10	16.0924	C1
ARHGAP15	0.89991	-0.207583	7.28941	1.19013e-11	5.21507e-10	16.0849	C1
SLAMF6	1.49771	-1.77981	7.287	1.20634e-11	5.26825e-10	16.0717	C1		prognosic_risk
RBMXP2	-0.675808	-0.987076	-7.28045	1.25162e-11	5.45036e-10	16.0359	C2
CLCF1	1.33898	1.80943	7.28036	1.25225e-11	5.45036e-10	16.0354	C1		prognosic_risk
AC004943.2	-0.675308	0.0712427	-7.27634	1.2809e-11	5.55632e-10	16.0135	C2
TMEM170B	-0.637998	1.77438	-7.26922	1.33319e-11	5.77177e-10	15.9746	C2
NLGN2	-0.806379	4.49058	-7.26476	1.36698e-11	5.90004e-10	15.9503	C2
LYZ	1.55982	4.01455	7.26452	1.36885e-11	5.90318e-10	15.9489	C1
NDC80	-1.06276	1.84979	-7.26241	1.38517e-11	5.95921e-10	15.9374	C2	G2M_check_point
LINC00460	2.04292	#NAME?	7.2821	1.41463e-11	6.06519e-10	15.9283	C1
GPR137C	-0.877406	0.781871	-7.25894	1.41244e-11	6.06084e-10	15.9185	C2
GTF3C1	-0.608412	3.20055	-7.25741	1.42462e-11	6.09793e-10	15.9101	C2
E2F1	-1.03342	3.31109	-7.25486	1.44516e-11	6.17052e-10	15.8962	C2	G2M_check_point
LRRC20	-0.645719	2.49455	-7.25258	1.46375e-11	6.24475e-10	15.8838	C2
PSMB10	0.629356	3.34699	7.25057	1.4804e-11	6.30019e-10	15.8728	C1
CCR1	1.09157	2.74741	7.24792	1.50258e-11	6.38248e-10	15.8584	C1
LINC02693	-0.791578	0.78329	-7.24782	1.50344e-11	6.38248e-10	15.8578	C2
CHI3L2	1.93385	5.59586	7.24661	1.51366e-11	6.42058e-10	15.8513	C1
AL133371.2	1.2677	0.13983	7.24613	1.51769e-11	6.43238e-10	15.8487	C1
TNFRSF10C	1.06937	-0.137884	7.24157	1.55705e-11	6.57764e-10	15.8238	C1		prognosic_risk
LINC01150	1.1117	0.782089	7.23605	1.60597e-11	6.76772e-10	15.7938	C1
UBE2O	-0.590204	2.91333	-7.23511	1.61449e-11	6.79807e-10	15.7886	C2
KLHL11	-1.00124	-0.171011	-7.2302	1.65957e-11	6.97655e-10	15.7619	C2
CIP2A	-0.769097	0.904827	-7.22985	1.66277e-11	6.98432e-10	15.76	C2
CD300LF	1.18134	0.72469	7.22491	1.70944e-11	7.1571e-10	15.7331	C1
GAPLINC	1.62571	#NAME?	7.22719	1.71809e-11	7.18169e-10	15.7296	C1
SH2D2A	1.18723	#NAME?	7.22388	1.75016e-11	7.29801e-10	15.7117	C1		prognosic_risk
IGSF9	-1.59702	-1.71306	-7.21885	1.76849e-11	7.36257e-10	15.7001	C2
UBQLN4P1	-0.743356	-1.15192	-7.21788	1.77809e-11	7.39661e-10	15.6949	C2
KIF24	-0.925775	-0.133986	-7.21734	1.7835e-11	7.41314e-10	15.6919	C2
ZNF367	-1.03176	1.58899	-7.2134	1.82325e-11	7.54804e-10	15.6705	C2
KIF18A	-1.02447	0.322237	-7.21171	1.84058e-11	7.60757e-10	15.6613	C2
CD4	0.927353	4.08676	7.21003	1.85802e-11	7.6674e-10	15.6522	C1
CELSR3	-1.60941	0.28198	-7.20824	1.87677e-11	7.737e-10	15.6424	C2
TNFRSF1B	1.00388	3.63919	7.20061	1.95858e-11	8.03562e-10	15.601	C1
ADD2	-1.15843	2.07643	-7.19975	1.96796e-11	8.06317e-10	15.5963	C2
NCAPG	-1.13082	1.64644	-7.19864	1.98024e-11	8.10707e-10	15.5903	C2
AC110995.1	1.10488	-0.0481273	7.19819	1.98528e-11	8.11484e-10	15.5878	C1
WAS	0.90406	2.92575	7.1961	2.00857e-11	8.20357e-10	15.5765	C1
AL157394.1	1.19539	-1.95898	7.19006	2.07762e-11	8.45219e-10	15.5437	C1
CARMIL3	-1.29183	-0.0827731	-7.18295	2.16178e-11	8.74641e-10	15.5051	C2
LINC01506	1.35977	#NAME?	7.19296	2.23533e-11	9.02109e-10	15.4799	C1
NEK2	-1.17877	1.55821	-7.17515	2.25799e-11	9.093e-10	15.4628	C2	G2M_check_point
TLR5	1.03145	0.247497	7.17098	2.31117e-11	9.28543e-10	15.4402	C1
NCF2	0.940418	2.5608	7.16664	2.36784e-11	9.49835e-10	15.4167	C1
LINC02207	1.63289	#NAME?	7.1721	2.37837e-11	9.52116e-10	15.4152	C1
APOBEC3F	0.899944	0.328981	7.1658	2.37905e-11	9.52116e-10	15.4121	C1
SIGLEC10	1.20181	3.08185	7.16521	2.38691e-11	9.54525e-10	15.4089	C1
AL355922.1	1.82216	#NAME?	7.18592	2.45759e-11	9.81271e-10	15.3924	C1
SEC61A2	-0.71667	2.23921	-7.16047	2.45077e-11	9.79305e-10	15.3833	C2
CTC-251I16.1	1.25375	1.34194	7.15606	2.5119e-11	1.00064e-09	15.3593	C1
CSF2RB	1.14474	0.0636438	7.15385	2.54297e-11	1.01068e-09	15.3474	C1
CCNA2	-0.979564	2.84329	-7.15328	2.55104e-11	1.01311e-09	15.3443	C2	G2M_check_point
PRSS36	0.807009	-0.740205	7.15095	2.5844e-11	1.02557e-09	15.3317	C1
ZNF431	-0.654039	0.518645	-7.14566	2.66179e-11	1.05063e-09	15.3031	C2
FAM168A	-0.694626	4.63647	-7.1433	2.69704e-11	1.06131e-09	15.2903	C2
C2	1.23883	1.61821	7.14242	2.71026e-11	1.0657e-09	15.2855	C1
HES6	-1.4881	5.3328	-7.13933	2.75724e-11	1.08088e-09	15.2688	C2
GPR160	0.967917	-0.260895	7.13899	2.76246e-11	1.08211e-09	15.267	C1
SMARCC1	-0.675723	3.39308	-7.13486	2.82681e-11	1.10397e-09	15.2446	C2	G2M_check_point
ZNF608	-0.618353	2.54606	-7.13457	2.83142e-11	1.1041e-09	15.2431	C2
DPYD	1.1663	2.73921	7.1329	2.85788e-11	1.11358e-09	15.234	C1
CDC25C	-1.18769	0.668531	-7.13215	2.86976e-11	1.11737e-09	15.23	C2
B4GALT1	0.994777	2.76092	7.12781	2.93986e-11	1.14208e-09	15.2066	C1
ZNF100	-0.63594	1.11577	-7.11301	3.19217e-11	1.23177e-09	15.1266	C2
SAMSN1	1.03595	2.36741	7.10201	3.39345e-11	1.29878e-09	15.0673	C1
SPP1	1.50476	10.0556	7.0997	3.43734e-11	1.31266e-09	15.0548	C1		prognosic_risk
MLKL	0.775269	-0.102414	7.09651	3.49868e-11	1.33302e-09	15.0376	C1
PPM1E	-1.05191	1.13931	-7.09293	3.56887e-11	1.35735e-09	15.0183	C2
C5orf34	-0.756338	0.444226	-7.09177	3.59198e-11	1.36366e-09	15.0121	C2
EVI2B	0.968504	3.07935	7.08776	3.67292e-11	1.38929e-09	14.9904	C1
CD2	1.59488	-0.0549256	7.08427	3.74468e-11	1.41127e-09	14.9716	C1
CEP128	-0.711268	-1.44159	-7.07792	3.87899e-11	1.45681e-09	14.9374	C2
AOAH	1.101	1.74605	7.07635	3.91292e-11	1.46719e-09	14.929	C1
PPM1L	-0.782287	0.964512	-7.07546	3.93215e-11	1.47333e-09	14.9242	C2
PCYT1B	-0.849001	1.91219	-7.05463	4.4133e-11	1.64194e-09	14.8122	C2
HECTD4	-0.763799	1.2279	-7.0546	4.41391e-11	1.64194e-09	14.812	C2
PSTPIP2	0.933191	-0.205284	7.05195	4.47924e-11	1.66385e-09	14.7978	C1
LAT2	0.822822	2.83834	7.05025	4.52155e-11	1.67659e-09	14.7887	C1
TMBIM1	0.787292	5.12843	7.05007	4.52605e-11	1.67659e-09	14.7877	C1
TNFSF8	1.15948	0.0655877	7.05005	4.52651e-11	1.67659e-09	14.7876	C1
SMC4	-0.86338	1.89758	-7.0494	4.54276e-11	1.68141e-09	14.7841	C2	G2M_check_point
ZNF528-AS1	-0.870324	2.24334	-7.04811	4.57538e-11	1.69106e-09	14.7772	C2
ST7-AS1	-0.861454	1.3069	-7.04318	4.70196e-11	1.73165e-09	14.7507	C2
TRBV28	1.68241	#NAME?	7.0484	4.80066e-11	1.76078e-09	14.7363	C1		prognosic_risk
CASP1	0.974638	2.56899	7.04022	4.77954e-11	1.75522e-09	14.7348	C1
FLVCR2	0.708047	1.19528	7.03719	4.86038e-11	1.77608e-09	14.7185	C1
TMEM255B	0.68291	0.025466	7.024	5.22787e-11	1.88769e-09	14.6478	C1
SMCO4	0.761945	2.58309	7.02183	5.29076e-11	1.90907e-09	14.6362	C1
SKA3	-1.15141	1.54283	-7.01811	5.40085e-11	1.94337e-09	14.6162	C2
MXD3	-1.04436	1.35908	-7.01787	5.40791e-11	1.94455e-09	14.6149	C2
SRPX2	1.47032	3.30423	7.01696	5.43517e-11	1.953e-09	14.61	C1		prognosic_risk
ZC3H12A	0.946107	0.723687	7.01599	5.46426e-11	1.9608e-09	14.6049	C1
FBXW8	-0.613295	2.1096	-7.01599	5.46447e-11	1.9608e-09	14.6048	C2
NF1	-0.699908	1.37922	-7.01179	5.59243e-11	2.0047e-09	14.5824	C2
KBTBD7	-0.587559	1.32292	-7.00473	5.81482e-11	2.07499e-09	14.5445	C2
HAUS8	-0.640315	0.728093	-6.9954	6.12166e-11	2.16952e-09	14.4946	C2
SLC2A5	1.12555	3.11566	6.99135	6.26001e-11	2.214e-09	14.4729	C1
CD37	0.959736	2.74172	6.99076	6.2802e-11	2.21962e-09	14.4698	C1
NAT1	0.846627	-0.202974	6.98766	6.38861e-11	2.25231e-09	14.4532	C1
CAPG	0.876972	5.56217	6.98761	6.39012e-11	2.25231e-09	14.453	C1
EGFEM1P	-1.10384	-2.45256	-6.98532	6.47143e-11	2.27632e-09	14.4407	C2
DDX11	-0.866109	1.13015	-6.9744	6.87242e-11	2.40265e-09	14.3823	C2
KIF21A	-0.869175	2.76563	-6.97307	6.92309e-11	2.41873e-09	14.3752	C2
STXBP2	0.814355	0.966299	6.97233	6.95131e-11	2.42434e-09	14.3713	C1
AC245128.3	1.57672	#NAME?	6.97675	7.00378e-11	2.43622e-09	14.3669	C1
LHFPL2	0.675369	3.19479	6.97139	6.98713e-11	2.43289e-09	14.3663	C1
ALDH3B1	0.869247	1.2953	6.97078	7.01083e-11	2.43622e-09	14.363	C1
TPT1	0.706073	8.02551	6.97034	7.02768e-11	2.44043e-09	14.3607	C1
CD72	1.08109	0.0634715	6.96424	7.26743e-11	2.51693e-09	14.3281	C1
AC010247.1	1.18372	#NAME?	6.97413	7.46187e-11	2.57392e-09	14.3114	C1
WDR18	-0.59859	4.09904	-6.96051	7.41817e-11	2.56227e-09	14.3082	C2
H2AX	-0.671647	5.79295	-6.95756	7.53945e-11	2.59549e-09	14.2925	C2	G2M_check_point
RELB	0.715148	2.32526	6.9569	7.56694e-11	2.60322e-09	14.2889	C1
KNSTRN	-0.627538	2.33003	-6.95615	7.59805e-11	2.61218e-09	14.285	C2
HJURP	-1.10196	1.79567	-6.95272	7.74282e-11	2.65842e-09	14.2666	C2
AC011447.6	-1.50237	#NAME?	-6.98364	7.99461e-11	2.7376e-09	14.2655	C2
IRF5	0.81515	1.7716	6.94913	7.89712e-11	2.7096e-09	14.2475	C1
PLEK	1.0102	2.89536	6.94407	8.11944e-11	2.773e-09	14.2206	C1
CCRL2	0.880284	0.421557	6.93661	8.45928e-11	2.87576e-09	14.1808	C1
CBX8	-0.60368	1.46689	-6.9333	8.61402e-11	2.92261e-09	14.1632	C2
MYBL1	-0.832704	0.335129	-6.9318	8.68519e-11	2.94289e-09	14.1552	C2
TCF7L1	-0.860627	2.62136	-6.93164	8.6932e-11	2.94368e-09	14.1543	C2
NAMPT	1.32097	5.09099	6.92801	8.86774e-11	3.00081e-09	14.135	C1
SPTBN2	-1.292	1.35722	-6.92741	8.89715e-11	3.0088e-09	14.1318	C2
DLGAP5	-1.14815	1.595	-6.91953	9.28992e-11	3.13752e-09	14.0899	C2
CD48	1.29711	0.783386	6.9181	9.36337e-11	3.16026e-09	14.0823	C1
DCHS1	-0.909266	2.65202	-6.91743	9.39735e-11	3.16966e-09	14.0788	C2
CALHM2	0.671829	2.46452	6.91347	9.604e-11	3.23304e-09	14.0577	C1
PDZD4	-1.02859	4.02745	-6.91208	9.67702e-11	3.25338e-09	14.0503	C2
ZFYVE9	-0.598204	2.41453	-6.91117	9.72567e-11	3.26125e-09	14.0454	C2
TLCD3B	-1.54079	0.754205	-6.90831	9.87937e-11	3.3085e-09	14.0302	C2
RECQL4	-1.01009	2.1025	-6.90555	1.00298e-10	3.35455e-09	14.0156	C2
RBL1	-0.598331	1.47965	-6.89656	1.05357e-10	3.51238e-09	13.9678	C2	G2M_check_point
RBM47	1.01535	0.660547	6.89605	1.05652e-10	3.51766e-09	13.9651	C1
GALNT6	1.02241	-0.551998	6.89446	1.06577e-10	3.5439e-09	13.9567	C1
DEPDC1B	-1.10727	0.842095	-6.89254	1.077e-10	3.57664e-09	13.9465	C2
GPR141	1.48175	-2.23421	6.8912	1.08493e-10	3.59836e-09	13.9394	C1
N4BP2	-0.593172	0.26379	-6.88903	1.09789e-10	3.63435e-09	13.9279	C2
ARHGAP18	0.779437	2.54714	6.88632	1.11428e-10	3.68155e-09	13.9135	C1
GPR84	1.29527	0.525808	6.88482	1.12342e-10	3.707e-09	13.9056	C1		prognosic_risk
BRF1	-0.586266	0.657615	-6.8844	1.126e-10	3.71316e-09	13.9033	C2
SV2A	-0.643456	4.67242	-6.88308	1.1342e-10	3.7342e-09	13.8963	C2
RASGRP4	0.891064	0.141734	6.88302	1.13455e-10	3.7342e-09	13.896	C1
TRIP13	-0.869435	1.74976	-6.88139	1.1447e-10	3.76281e-09	13.8874	C2
THBD	1.23128	1.56894	6.87928	1.15797e-10	3.79464e-09	13.8762	C1		prognosic_risk
C1orf54	0.817848	3.93147	6.87601	1.17889e-10	3.85559e-09	13.8588	C1
RGS12	-0.659636	2.2892	-6.87492	1.18594e-10	3.87373e-09	13.8531	C2
TLR1	0.862394	1.40186	6.87389	1.1926e-10	3.89303e-09	13.8476	C1
TUB	-0.8676	2.40512	-6.87309	1.19786e-10	3.90774e-09	13.8433	C2
AC092115.2	-0.604605	0.629958	-6.87273	1.20018e-10	3.91284e-09	13.8415	C2
KIF23	-1.01584	1.13562	-6.86929	1.22292e-10	3.97447e-09	13.8233	C2	G2M_check_point
GIMAP2	0.837571	2.63976	6.86864	1.22731e-10	3.97984e-09	13.8198	C1
STX11	0.822317	0.375161	6.86859	1.22766e-10	3.97984e-09	13.8195	C1
PDCD1LG2	1.23545	1.16253	6.86824	1.22999e-10	3.98491e-09	13.8177	C1
STAG1	-0.660099	1.8066	-6.86423	1.25719e-10	4.0603e-09	13.7965	C2	G2M_check_point
IL32	1.2041	2.31385	6.86159	1.27545e-10	4.11348e-09	13.7825	C1
CTBS	0.679024	1.60801	6.86151	1.27604e-10	4.11348e-09	13.782	C1
TGFBR2	0.821574	3.68076	6.85231	1.34171e-10	4.3171e-09	13.7334	C1
MVD	-0.639963	2.57388	-6.84768	1.376e-10	4.42194e-09	13.7089	C2
UNC5B-AS1	1.24011	#NAME?	6.85848	1.42257e-10	4.56592e-09	13.6872	C1		prognosic_risk
LUM	1.76591	2.67374	6.8404	1.43169e-10	4.58948e-09	13.6704	C1		prognosic_risk
CLDN7	0.850233	-0.796779	6.83976	1.4367e-10	4.60269e-09	13.667	C1
SKAP1	1.42448	#NAME?	6.8399	1.45711e-10	4.6623e-09	13.6548	C1
USP30-AS1	1.34016	#NAME?	6.84184	1.46358e-10	4.67433e-09	13.652	C1
ACSL4	0.588003	2.65978	6.83684	1.45978e-10	4.66795e-09	13.6516	C1
ARHGAP35	-0.790786	3.23197	-6.83292	1.49126e-10	4.751e-09	13.6309	C2
GLIS2	-0.6601	2.79619	-6.8262	1.54687e-10	4.92211e-09	13.5954	C2
RBBP4P1	-0.588035	0.0623897	-6.82532	1.55429e-10	4.93961e-09	13.5907	C2
MIR4453HG	-0.781476	1.23081	-6.82294	1.57452e-10	4.98554e-09	13.5782	C2
AL109918.1	-0.766824	1.75698	-6.82163	1.58582e-10	5.01516e-09	13.5713	C2
JAML	1.34588	-1.87907	6.8207	1.59382e-10	5.0374e-09	13.5664	C1		prognosic_risk
SLC39A8	0.895494	2.37567	6.82011	1.59894e-10	5.05047e-09	13.5633	C1
AC011899.2	1.094	-0.882516	6.81767	1.62031e-10	5.10551e-09	13.5504	C1
AL161785.1	1.12918	0.857325	6.81243	1.66723e-10	5.24059e-09	13.5227	C1
NNMT	1.88391	4.32729	6.81217	1.66953e-10	5.24461e-09	13.5214	C1
TMEM8B	-0.646199	2.66732	-6.81002	1.68916e-10	5.29983e-09	13.51	C2
AC007375.3	-1.58894	#NAME?	-6.82509	1.78698e-10	5.59656e-09	13.4789	C2
AURKB	-1.17323	2.48939	-6.79379	1.84494e-10	5.76763e-09	13.4245	C2	G2M_check_point
ADGRB3	-1.0502	1.63988	-6.79328	1.85e-10	5.77994e-09	13.4219	C2
EPOP	-0.988749	0.75157	-6.79222	1.86074e-10	5.81e-09	13.4162	C2
SYCE2	-0.882787	0.397121	-6.79188	1.86416e-10	5.81713e-09	13.4145	C2
DRAM1	0.769564	2.31053	6.7907	1.87612e-10	5.85093e-09	13.4083	C1
IL17RD	-0.85829	2.12778	-6.78781	1.90584e-10	5.93287e-09	13.393	C2
AC012073.1	-0.754514	0.285554	-6.78458	1.93948e-10	6.02311e-09	13.3761	C2
C3	1.19154	6.71487	6.78154	1.97175e-10	6.10304e-09	13.3601	C1
AGAP1	-0.781162	2.33979	-6.78056	1.98229e-10	6.13029e-09	13.3549	C2
ZNF439	-0.685045	1.43889	-6.77846	2.00499e-10	6.18937e-09	13.3439	C2
ADTRP	1.42826	#NAME?	6.77832	2.09596e-10	6.44712e-09	13.3053	C1
CYTIP	1.05356	0.608894	6.76801	2.12177e-10	6.51873e-09	13.289	C1
CARD16	1.15329	1.97402	6.76696	2.13396e-10	6.5523e-09	13.2834	C1
DBF4	-0.739297	2.04684	-6.76384	2.17034e-10	6.65609e-09	13.267	C2	G2M_check_point
AL357033.4	0.873953	-1.6941	6.75396	2.28958e-10	6.98038e-09	13.2152	C1
CCNB2	-1.06187	2.87737	-6.74705	2.37677e-10	7.22066e-09	13.179	C2	G2M_check_point
C10orf25	-0.668254	0.255068	-6.74329	2.42561e-10	7.35176e-09	13.1592	C2
CCR5AS	1.2031	#NAME?	6.74552	2.43077e-10	7.35447e-09	13.1587	C1
LCP1	0.886499	3.53085	6.74297	2.42987e-10	7.35447e-09	13.1575	C1
PDE9A	-0.710592	2.08756	-6.73694	2.51037e-10	7.5599e-09	13.1259	C2
GTF2IP1	-0.597799	-0.604878	-6.73499	2.53701e-10	7.62682e-09	13.1157	C2
MGP	1.4736	4.97506	6.73438	2.5454e-10	7.6387e-09	13.1125	C1		prognosic_risk
LCP2	0.817222	2.18263	6.72771	2.63872e-10	7.87307e-09	13.0776	C1
IFITM3	0.961965	7.76154	6.72265	2.71183e-10	8.07723e-09	13.0511	C1
AL512844.1	-0.81378	-2.1871	-6.71955	2.7576e-10	8.18056e-09	13.0349	C2
TONSL	-0.944564	0.879661	-6.71649	2.80357e-10	8.29315e-09	13.0189	C2
CSF3R	0.990991	1.67149	6.7149	2.82769e-10	8.35016e-09	13.0106	C1
TFEC	0.988143	-0.278286	6.71474	2.83016e-10	8.35268e-09	13.0097	C1
CEP152	-0.79566	-0.855398	-6.71128	2.88356e-10	8.49092e-09	12.9916	C2
DOK3	0.819081	1.71758	6.71106	2.88691e-10	8.4911e-09	12.9905	C1
ARHGAP32	-0.725629	1.58081	-6.70519	2.97982e-10	8.71974e-09	12.9598	C2
NFIA	-0.820954	3.37201	-6.70431	2.99396e-10	8.75358e-09	12.9552	C2
TNFRSF1A	0.649774	5.3091	6.70334	3.00964e-10	8.79205e-09	12.9501	C1
TRIM38	0.836526	0.65244	6.70089	3.04964e-10	8.89885e-09	12.9373	C1
TAOK2	-0.585446	3.08468	-6.69999	3.06461e-10	8.92742e-09	12.9326	C2
PTPN7	0.922149	0.0738262	6.69699	3.11441e-10	9.04701e-09	12.917	C1
HP	2.4327	0.00354713	6.69403	3.16455e-10	9.18234e-09	12.9015	C1
NLRC4	0.823802	-0.0775101	6.69358	3.17216e-10	9.19926e-09	12.8992	C1
CCDC14	-0.793395	1.8068	-6.68766	3.27498e-10	9.45501e-09	12.8683	C2
FIGNL1	-0.604714	1.7692	-6.6875	3.27779e-10	9.45785e-09	12.8674	C2
KCNJ15	1.60172	-4.00304	6.68427	3.33527e-10	9.61833e-09	12.8506	C1		prognosic_risk
HFE	0.935025	1.00095	6.68076	3.39895e-10	9.7856e-09	12.8323	C1
CD300LB	1.08883	-2.0952	6.67648	3.4781e-10	9.98568e-09	12.81	C1		prognosic_risk
RAVER1	-0.702235	2.72079	-6.66819	3.63663e-10	1.04062e-08	12.7668	C2
NCKAP1L	0.945675	1.96144	6.66747	3.65081e-10	1.04352e-08	12.763	C1
RPS6KA1	0.667193	2.82334	6.66623	3.67524e-10	1.04934e-08	12.7565	C1
SAA2	2.98675	#NAME?	6.66199	3.81132e-10	1.08341e-08	12.7228	C1
CD3E	1.41289	-0.636607	6.65934	3.81394e-10	1.08356e-08	12.7206	C1		prognosic_risk
PYHIN1	1.41318	#NAME?	6.67493	3.92898e-10	1.11318e-08	12.7043	C1		prognosic_risk
CDC20	-1.0431	3.84285	-6.65564	3.89048e-10	1.10409e-08	12.7014	C2	G2M_check_point
AURKA	-0.838199	2.29745	-6.65521	3.89938e-10	1.10601e-08	12.6992	C2	G2M_check_point
CPNE2	-0.710461	3.87664	-6.65361	3.93311e-10	1.11374e-08	12.6908	C2
CLIP3	-0.65031	5.88872	-6.65288	3.94846e-10	1.11748e-08	12.6871	C2
TMPO-AS1	-0.803406	-0.27369	-6.65222	3.96254e-10	1.12085e-08	12.6836	C2
KBTBD6	-0.622857	2.43839	-6.65092	3.99033e-10	1.12625e-08	12.6768	C2
VMO1	0.96749	2.2185	6.64943	4.02241e-10	1.13468e-08	12.6691	C1
ADGRA1	-1.57742	0.946033	-6.64148	4.19765e-10	1.18025e-08	12.6278	C2
EEPD1	-0.836507	3.0015	-6.63601	4.32259e-10	1.21208e-08	12.5993	C2
LYN	0.751895	2.91765	6.63487	4.34913e-10	1.2182e-08	12.5934	C1
PPP1R26	-0.723646	2.34759	-6.627	4.53643e-10	1.26792e-08	12.5526	C2
TGFBI	1.28254	4.51816	6.62434	4.60172e-10	1.2827e-08	12.5387	C1
CD63	0.692332	8.48064	6.61845	4.74923e-10	1.31743e-08	12.5082	C1
CDC6	-0.890808	1.34579	-6.61548	4.82533e-10	1.33567e-08	12.4928	C2	G2M_check_point
SOX2	-0.883637	6.87918	-6.61313	4.88645e-10	1.35042e-08	12.4806	C2
NCF1C	0.935045	0.862965	6.60025	5.23479e-10	1.44053e-08	12.4139	C1
WDR45P1	0.969545	-0.483999	6.59858	5.28187e-10	1.45158e-08	12.4052	C1
MMP19	1.66686	0.682547	6.59695	5.32798e-10	1.46306e-08	12.3968	C1		prognosic_risk
CENPU	-1.03428	2.69384	-6.5961	5.35239e-10	1.46898e-08	12.3923	C2
GPR34	1.04881	4.32747	6.5954	5.37223e-10	1.47364e-08	12.3888	C1
YPEL1	-0.773413	0.26619	-6.59437	5.40191e-10	1.48022e-08	12.3834	C2
AC009102.2	-1.47767	#NAME?	-6.59887	5.48841e-10	1.50153e-08	12.3781	C2
FTH1P20	0.607715	3.66265	6.5924	5.45928e-10	1.49435e-08	12.3732	C1
FES	0.718495	1.99892	6.58834	5.57883e-10	1.52305e-08	12.3522	C1
WIPI1	0.591358	2.47205	6.58602	5.6483e-10	1.54038e-08	12.3402	C1
GPX8	1.2427	2.01245	6.58567	5.65888e-10	1.54164e-08	12.3384	C1
FTH1P10	0.668701	2.02889	6.58473	5.68735e-10	1.54777e-08	12.3335	C1
HAUS5	-0.632956	2.18919	-6.58363	5.72096e-10	1.55364e-08	12.3278	C2
ANG	0.855035	1.62723	6.58145	5.78804e-10	1.56939e-08	12.3165	C1
ARHGAP31-AS1	-0.852993	-0.235462	-6.57912	5.86052e-10	1.58737e-08	12.3045	C2
HNRNPUL2	-0.592839	3.49327	-6.5725	6.07115e-10	1.64185e-08	12.2703	C2
AL592293.2	-0.992693	#NAME?	-6.57326	6.12552e-10	1.65482e-08	12.265	C2
PRDM11	-0.609706	-0.313899	-6.57005	6.15106e-10	1.66085e-08	12.2576	C2
ERCC6L	-0.996612	-0.756318	-6.56704	6.25037e-10	1.68503e-08	12.2421	C2
PHF19	-0.749698	3.59383	-6.56536	6.30668e-10	1.69844e-08	12.2334	C2
NINJ1	0.588152	4.86408	6.56506	6.31677e-10	1.70027e-08	12.2319	C1
EIF3C	-0.658001	0.618119	-6.56344	6.37142e-10	1.71384e-08	12.2235	C2
FSD1	-0.923912	2.87767	-6.55998	6.49017e-10	1.74157e-08	12.2057	C2
Z98257.1	1.54175	#NAME?	6.56697	6.6804e-10	1.78883e-08	12.1854	C1
TTC3	-0.655797	3.46667	-6.55194	6.77421e-10	1.80927e-08	12.1642	C2
MELK	-1.13872	2.20776	-6.55118	6.80164e-10	1.81472e-08	12.1603	C2
HNRNPA3P5	-0.675972	0.177503	-6.551	6.80832e-10	1.81556e-08	12.1593	C2
S100A6	0.954051	8.84965	6.54625	6.98253e-10	1.85627e-08	12.1349	C1
ZNF850	-0.790188	-0.926839	-6.5459	6.99545e-10	1.85876e-08	12.1331	C2
CSMD1	-1.3591	-1.50798	-6.54284	7.11051e-10	1.88739e-08	12.1173	C2
LTBR	0.838096	1.95408	6.53992	7.22171e-10	1.91494e-08	12.1022	C1
RAB32	0.891669	4.35169	6.5392	7.24925e-10	1.92126e-08	12.0986	C1
TRAF4	-0.935636	4.50693	-6.53048	7.59334e-10	2.00936e-08	12.0536	C2
SYNGAP1	-0.704119	2.02297	-6.52397	7.86088e-10	2.06851e-08	12.0201	C2
HLA-DOA	1.05569	3.14653	6.52078	7.99498e-10	2.09953e-08	12.0037	C1
ARHGAP4	0.745935	2.25384	6.5174	8.14003e-10	2.13545e-08	11.9863	C1
AC010332.1	-0.841205	2.82458	-6.51501	8.24381e-10	2.15611e-08	11.9741	C2
TMSB4XP8	0.670017	7.98348	6.51405	8.28615e-10	2.16494e-08	11.9691	C1
RAD51AP1	-0.786	1.96683	-6.51386	8.29433e-10	2.16494e-08	11.9682	C2
RBPMS-AS1	1.54677	#NAME?	6.52809	8.54546e-10	2.22152e-08	11.9535	C1
RNF157	-0.903372	3.25883	-6.50949	8.48875e-10	2.21011e-08	11.9457	C2
WDR17	-0.798529	0.235581	-6.50936	8.49476e-10	2.21056e-08	11.945	C2
SAA1	2.81831	3.12351	6.50542	8.67428e-10	2.25161e-08	11.9248	C1
OIP5	-0.93279	1.52754	-6.50469	8.70795e-10	2.25922e-08	11.921	C2
CD1D	1.06321	-0.219648	6.50262	8.80383e-10	2.27952e-08	11.9104	C1		prognosic_risk
FANCG	-0.667012	2.74004	-6.50209	8.82893e-10	2.28231e-08	11.9077	C2
TNFAIP3	0.885484	1.93245	6.50029	8.91351e-10	2.30215e-08	11.8985	C1
SREBF2	-0.71524	4.03042	-6.49958	8.94697e-10	2.30964e-08	11.8948	C2
RIMS4	-1.65399	1.87814	-6.49939	8.95607e-10	2.31084e-08	11.8938	C2
SKA1	-1.05015	1.16289	-6.49813	9.01592e-10	2.32396e-08	11.8874	C2
NUP188	-0.652075	3.26276	-6.49727	9.05741e-10	2.33349e-08	11.8829	C2
TYMP	0.990098	3.39477	6.49506	9.16377e-10	2.35503e-08	11.8716	C1
TMEM240	-0.658716	1.74021	-6.49352	9.23921e-10	2.37206e-08	11.8637	C2
TUBB2B	-0.891165	7.50657	-6.49123	9.35171e-10	2.39737e-08	11.852	C2
FMNL1	0.855472	1.63748	6.49057	9.38439e-10	2.40455e-08	11.8486	C1
TNFSF9	1.2198	-0.959786	6.48774	9.52614e-10	2.43604e-08	11.8341	C1		prognosic_risk
PIK3R5	0.899515	0.82624	6.48238	9.80072e-10	2.49638e-08	11.8066	C1
PRF1	1.3936	0.631075	6.4818	9.83051e-10	2.50054e-08	11.8037	C1
RARRES1	1.62003	0.941023	6.48132	9.85561e-10	2.50543e-08	11.8012	C1
HELLS	-0.952997	-0.185819	-6.48013	9.9182e-10	2.5201e-08	11.7951	C2
BACE2	0.917841	1.5188	6.47737	1.00638e-09	2.54958e-08	11.781	C1
GZMK	1.63366	#NAME?	6.47774	1.01693e-09	2.57416e-08	11.7724	C1		prognosic_risk
ZNF311	-0.934111	0.61735	-6.4753	1.01747e-09	2.57416e-08	11.7703	C2
TIGD1	-0.633762	1.8997	-6.47457	1.0214e-09	2.58257e-08	11.7666	C2
DDX51	-0.621922	2.14578	-6.47269	1.03164e-09	2.60337e-08	11.757	C2
NOVA2	-0.767883	2.32099	-6.47003	1.04624e-09	2.63763e-08	11.7434	C2
DYNLL2	-0.604878	4.59812	-6.46899	1.05201e-09	2.65089e-08	11.738	C2
LINC01943	1.16999	-2.05061	6.46577	1.0701e-09	2.69517e-08	11.7215	C1		prognosic_risk
CASP2	-0.628769	2.54456	-6.46542	1.07206e-09	2.69879e-08	11.7198	C2
CXorf21	0.945243	0.472258	6.46362	1.08232e-09	2.72005e-08	11.7105	C1
LILRB1	1.03452	1.1298	6.45983	1.10422e-09	2.76895e-08	11.6912	C1
RNASE4	0.878164	-1.72642	6.45971	1.1049e-09	2.76898e-08	11.6906	C1
ICAM3	0.829739	-2.14934	6.45964	1.1053e-09	2.76898e-08	11.6902	C1
SCIMP	0.940965	0.647273	6.4512	1.15567e-09	2.88679e-08	11.6471	C1
ARHGAP42	-0.644863	1.03314	-6.44881	1.17038e-09	2.9193e-08	11.6348	C2
SPC25	-1.05661	2.20927	-6.44769	1.17733e-09	2.9338e-08	11.6291	C2
SHC3	-1.01802	2.00909	-6.44556	1.19065e-09	2.96412e-08	11.6182	C2
TREM2	1.00694	6.16438	6.44348	1.20374e-09	2.99239e-08	11.6076	C1
ARMCX4	-0.74254	0.177218	-6.43433	1.26329e-09	3.12839e-08	11.5609	C2
HMOX1	1.10577	5.71709	6.42721	1.31159e-09	3.23406e-08	11.5246	C1
TREML2	1.40973	#NAME?	6.44185	1.36084e-09	3.34435e-08	11.505	C1		prognosic_risk
AL355916.1	1.42557	#NAME?	6.42527	1.34109e-09	3.3005e-08	11.5046	C1
MYO1F	0.816889	1.93061	6.42061	1.35797e-09	3.34047e-08	11.491	C1
ZNF107	-0.604111	1.30832	-6.41873	1.37149e-09	3.36708e-08	11.4814	C2
CLCN6	-0.663405	2.68986	-6.41865	1.37205e-09	3.36708e-08	11.481	C2
THRA	-0.792488	4.78145	-6.41482	1.39999e-09	3.42915e-08	11.4615	C2
MICAL3	-0.923664	-0.291294	-6.41261	1.4164e-09	3.46278e-08	11.4502	C2
AC061992.2	1.28427	-0.425921	6.41049	1.43228e-09	3.49335e-08	11.4394	C1		prognosic_risk
GAPT	1.09839	0.225363	6.40308	1.48919e-09	3.6219e-08	11.4017	C1
GNGT2	0.874243	0.483438	6.39781	1.53101e-09	3.71139e-08	11.3749	C1
CMKLR1	1.04686	1.46279	6.39217	1.57704e-09	3.81581e-08	11.3463	C1
SPC24	-1.06379	2.36637	-6.38891	1.60428e-09	3.8763e-08	11.3297	C2
TMEFF1	-1.30467	#NAME?	-6.38831	1.62844e-09	3.931e-08	11.3187	C2
LINC01963	-0.676419	3.33761	-6.38615	1.62772e-09	3.931e-08	11.3156	C2
SP100	0.817745	1.55898	6.38562	1.63227e-09	3.9384e-08	11.3129	C1
DEF6	0.798176	2.15514	6.38479	1.63937e-09	3.95e-08	11.3087	C1
CFI	1.19177	3.49154	6.37725	1.70557e-09	4.08476e-08	11.2704	C1
MAP3K1	-0.733737	1.90876	-6.36994	1.77217e-09	4.2286e-08	11.2334	C2
LGALS3	1.32955	6.00509	6.3688	1.78277e-09	4.25192e-08	11.2276	C1
B2M	0.704877	9.25731	6.36561	1.8129e-09	4.3178e-08	11.2114	C1
C21orf58	-0.93489	0.550418	-6.362	1.84749e-09	4.39615e-08	11.1931	C2
CCSAP	-0.609219	2.81061	-6.3564	1.90243e-09	4.5248e-08	11.1648	C2
S100A10	1.2188	6.73498	6.35552	1.91122e-09	4.5436e-08	11.1603	C1
ZNF142	-0.607524	1.76739	-6.35506	1.91587e-09	4.55257e-08	11.158	C2
HPRT1	0.649865	3.65913	6.35332	1.93344e-09	4.59009e-08	11.1491	C1
LINC00461	-1.00774	3.99316	-6.35115	1.95543e-09	4.64017e-08	11.1382	C2
LAPTM4B	-0.599169	5.80486	-6.34893	1.97836e-09	4.68383e-08	11.1269	C2
HAUS6	-0.61773	1.80459	-6.34269	2.04401e-09	4.82602e-08	11.0953	C2
RNASEH2A	-0.697406	4.31171	-6.3407	2.06531e-09	4.86962e-08	11.0853	C2
PTX3	1.61341	3.5218	6.33998	2.07309e-09	4.88574e-08	11.0817	C1		prognosic_risk
IKBKE	0.688287	1.35805	6.33766	2.09841e-09	4.94091e-08	11.0699	C1
TNFRSF14	0.724377	2.1208	6.33004	2.18365e-09	5.11771e-08	11.0314	C1
LINC02542	1.00591	#NAME?	6.33125	2.19491e-09	5.14006e-08	11.028	C1
ANKRD29	1.13736	-1.29792	6.32074	2.29231e-09	5.35359e-08	10.9845	C1		prognosic_risk
HRK	-1.37405	-0.739016	-6.31973	2.30447e-09	5.37956e-08	10.9793	C2
SLA2	0.939928	-2.07258	6.31797	2.3257e-09	5.42423e-08	10.9705	C1
CP	1.48374	2.28641	6.31474	2.36526e-09	5.50408e-08	10.9542	C1
CDC45	-1.08379	1.84251	-6.3117	2.40305e-09	5.57696e-08	10.9388	C2	G2M_check_point
TMEM131L	-0.681922	1.09082	-6.31147	2.40586e-09	5.58096e-08	10.9377	C2
HTR7	1.0564	-2.07696	6.3091	2.43579e-09	5.64786e-08	10.9258	C1		prognosic_risk
CD3G	1.39978	#NAME?	6.31053	2.44527e-09	5.66476e-08	10.9235	C1		prognosic_risk
IQGAP3	-0.995975	1.23049	-6.3036	2.5067e-09	5.78633e-08	10.898	C2
AC090360.1	-0.952713	-1.75481	-6.30308	2.51346e-09	5.79935e-08	10.8954	C2
C15orf48	1.45501	0.225629	6.30241	2.52222e-09	5.81438e-08	10.892	C1
MPRIPP1	-0.829682	-0.836904	-6.30085	2.54288e-09	5.85418e-08	10.8841	C2
ANKRD36C	-0.723668	-2.02391	-6.30007	2.5532e-09	5.87532e-08	10.8802	C2
PBK	-1.1256	3.4078	-6.29619	2.60533e-09	5.98462e-08	10.8607	C2	G2M_check_point
NREP	-0.76855	3.86018	-6.2914	2.67108e-09	6.10852e-08	10.8366	C2
ZNF382	-0.619838	-0.535614	-6.29106	2.6758e-09	6.11389e-08	10.8349	C2
DPEP2	0.895776	-0.0573274	6.2872	2.73007e-09	6.2269e-08	10.8155	C1
NCF1B	0.942531	-0.290599	6.28379	2.77899e-09	6.32731e-08	10.7983	C1
DHRS3	0.70485	4.58877	6.27624	2.89023e-09	6.54887e-08	10.7603	C1
GINS2	-0.893594	2.33009	-6.27407	2.92311e-09	6.61178e-08	10.7494	C2	G2M_check_point
LINC01504	1.0111	-3.31925	6.2723	2.9501e-09	6.66992e-08	10.7405	C1
EPX	-0.960416	-2.61212	-6.2703	2.9809e-09	6.72483e-08	10.7305	C2
STMN1	-0.782043	5.60208	-6.26952	2.993e-09	6.7492e-08	10.7266	C2	G2M_check_point
AC023043.1	1.18291	#NAME?	6.27107	3.07054e-09	6.90899e-08	10.7065	C1		prognosic_risk
PTPRC	1.00212	1.74983	6.26114	3.12608e-09	7.01563e-08	10.6845	C1
AC010729.2	-1.06413	-1.10201	-6.26098	3.12864e-09	7.01834e-08	10.6837	C2
ISG20	0.753417	0.336724	6.25856	3.16832e-09	7.0889e-08	10.6715	C1
AC126407.1	-1.38786	#NAME?	-6.26601	3.22525e-09	7.20693e-08	10.6682	C2
KIF20A	-0.986451	2.0144	-6.25673	3.19846e-09	7.15014e-08	10.6624	C2
GPHN	-0.606786	2.14872	-6.2548	3.23075e-09	7.21609e-08	10.6527	C2
CDK5R1	-1.14556	2.68956	-6.25141	3.28803e-09	7.32503e-08	10.6357	C2
EML5	-1.31676	#NAME?	-6.25385	3.31914e-09	7.38578e-08	10.6297	C2
ZWINT	-0.840119	2.96783	-6.24878	3.33313e-09	7.41069e-08	10.6225	C2
ZBED3	-0.648702	2.26962	-6.24762	3.3533e-09	7.45118e-08	10.6167	C2
APOBEC3D	0.89118	-0.539257	6.24615	3.3789e-09	7.4984e-08	10.6093	C1
PCED1B	0.807938	1.03361	6.24455	3.40706e-09	7.55765e-08	10.6013	C1
C5orf30	-0.625035	2.17084	-6.24268	3.44022e-09	7.61161e-08	10.5919	C2
CSNK2A3	-0.602483	-0.604098	-6.2393	3.50095e-09	7.73274e-08	10.575	C2
ZFP37	-0.6849	0.604995	-6.238	3.52468e-09	7.76694e-08	10.5685	C2
RAD51	-0.880153	1.14643	-6.23796	3.52544e-09	7.76694e-08	10.5683	C2
CCR5	1.09703	0.532799	6.23501	3.57959e-09	7.86612e-08	10.5535	C1
AC239800.2	1.24798	#NAME?	6.23789	3.60469e-09	7.91118e-08	10.5519	C1
FCGR2C	1.28492	-0.31895	6.23214	3.63333e-09	7.96729e-08	10.5391	C1		prognosic_risk
AC021224.1	-0.63955	-1.26796	-6.23198	3.63636e-09	7.97055e-08	10.5383	C2
DAB2	0.84298	2.46604	6.23175	3.64053e-09	7.9763e-08	10.5372	C1
ABCA3	-0.777907	3.84232	-6.23097	3.65527e-09	8.00181e-08	10.5333	C2
MT2A	1.05595	8.51454	6.22694	3.73232e-09	8.15667e-08	10.5132	C1	G2M_check_point
TTBK1	-0.98954	1.31896	-6.22548	3.76076e-09	8.21537e-08	10.5058	C2
LDLRAD3	-0.593476	4.12149	-6.22375	3.79449e-09	8.27158e-08	10.4972	C2
ITGA6-AS1	0.955186	#NAME?	6.22595	3.83412e-09	8.34668e-08	10.4923	C1
HSPA7	1.32665	1.28202	6.22168	3.8354e-09	8.34668e-08	10.4868	C1		prognosic_risk
NAIPP1	1.3569	#NAME?	6.23194	3.88866e-09	8.4448e-08	10.485	C1
ARNT2	-0.683634	4.63275	-6.21275	4.0165e-09	8.70416e-08	10.4422	C2
CASP5	1.03185	#NAME?	6.21376	4.03895e-09	8.74548e-08	10.4384	C1
RERE	-0.653118	3.21398	-6.20935	4.0878e-09	8.82906e-08	10.4252	C2
CENPA	-0.968389	1.67842	-6.20844	4.10704e-09	8.86322e-08	10.4207	C2	G2M_check_point
MR1	0.654126	1.89809	6.20673	4.14342e-09	8.938e-08	10.4122	C1
SLIT1	-1.54375	2.45029	-6.20196	4.24684e-09	9.14416e-08	10.3883	C2
ATP9A	-0.696434	3.92918	-6.19926	4.30648e-09	9.25701e-08	10.3749	C2
PLAU	1.24498	3.6059	6.1948	4.40661e-09	9.45055e-08	10.3527	C1
FAM181B	-1.19826	4.47925	-6.19359	4.43424e-09	9.49405e-08	10.3466	C2
COL8A1	1.8025	0.977307	6.19195	4.47198e-09	9.56692e-08	10.3384	C1		prognosic_risk
ZMIZ1-AS1	1.01187	-2.1742	6.18809	4.56182e-09	9.74642e-08	10.3192	C1		prognosic_risk
TCIM	1.1314	4.28275	6.18802	4.56342e-09	9.74642e-08	10.3189	C1		prognosic_risk
KCNQ1	0.712909	1.57081	6.18695	4.58869e-09	9.79634e-08	10.3135	C1
SMAGP	0.931981	0.0441983	6.18678	4.59279e-09	9.797e-08	10.3127	C1
NCF1	0.916658	0.46435	6.17493	4.88191e-09	1.03624e-07	10.2537	C1
PRKCD	0.672768	2.62535	6.17295	4.93194e-09	1.04472e-07	10.2438	C1
APOC1	1.04986	6.80072	6.17031	4.99943e-09	1.05815e-07	10.2307	C1
ZNF491	-0.682045	0.270839	-6.16947	5.02095e-09	1.0614e-07	10.2265	C2
GZMH	1.36191	-0.740538	6.16836	5.04995e-09	1.06709e-07	10.221	C1		prognosic_risk
TRAPPC12-AS1	-1.00921	-0.436763	-6.16544	5.12642e-09	1.08104e-07	10.2065	C2
CEP135	-0.758465	0.186512	-6.16528	5.13044e-09	1.08145e-07	10.2057	C2
CIT	-0.864282	1.40251	-6.16089	5.24766e-09	1.10256e-07	10.1839	C2
MRPS31P5	-0.899824	#NAME?	-6.16104	5.29872e-09	1.11239e-07	10.1782	C2
CD8B	1.40031	#NAME?	6.16134	5.34672e-09	1.12019e-07	10.1689	C1
C9orf147	-0.807594	-0.835994	-6.15754	5.3388e-09	1.12007e-07	10.1672	C2
FNBP1L	-0.640913	3.15852	-6.15705	5.35229e-09	1.1209e-07	10.1648	C2
ARHGAP19	-0.600009	1.25284	-6.14907	5.57627e-09	1.16451e-07	10.1252	C2
ZNF93	-0.671583	0.659359	-6.14796	5.60836e-09	1.17074e-07	10.1197	C2
BTK	0.819508	1.37364	6.14725	5.62865e-09	1.17403e-07	10.1162	C1
ARHGEF39	-0.861164	-0.827961	-6.14592	5.66722e-09	1.18064e-07	10.1096	C2
ANXA2P2	0.967117	3.07784	6.14333	5.74321e-09	1.19503e-07	10.0967	C1
TREML3P	1.60147	#NAME?	6.14101	5.93401e-09	1.22978e-07	10.0683	C1
NSUN6	-0.598241	0.996253	-6.13751	5.91733e-09	1.22681e-07	10.0679	C2
GALNT5	1.8164	-1.66676	6.1337	6.03414e-09	1.24903e-07	10.049	C1
PLCG2	0.741713	-0.164292	6.13187	6.09099e-09	1.26029e-07	10.0399	C1
AC091057.1	-0.915965	-1.98847	-6.13109	6.11564e-09	1.26438e-07	10.036	C2
PLAAT4	1.06458	5.34336	6.11671	6.58314e-09	1.35131e-07	9.96486	C1
NIPAL2	0.952446	0.657147	6.11127	6.7693e-09	1.38348e-07	9.93793	C1
SMIM3	0.980094	4.83293	6.10633	6.94245e-09	1.41448e-07	9.91353	C1
HLA-DQA1	1.18012	3.07219	6.10616	6.94834e-09	1.41448e-07	9.91271	C1
LINC01224	-1.76005	-1.14582	-6.10515	6.98452e-09	1.42073e-07	9.9077	C2
AC104985.1	-1.11548	#NAME?	-6.10988	7.84917e-09	1.57921e-07	9.83104	C2
PCDH19	-1.00944	0.794782	-6.08903	7.58431e-09	1.53009e-07	9.82814	C2
EFCAB5	-0.925222	#NAME?	-6.09064	7.59837e-09	1.53233e-07	9.8279	C2
SOD2	1.21039	5.66559	6.08584	7.709e-09	1.55222e-07	9.81239	C1
JMJD1C-AS1	-0.984773	-1.30853	-6.08141	7.88523e-09	1.58585e-07	9.79056	C2
PEAK3	0.796921	-0.361212	6.08071	7.91341e-09	1.59041e-07	9.78712	C1
TES	0.662451	1.06929	6.07834	8.00977e-09	1.60839e-07	9.77543	C1
ADGRL1	-0.680588	3.53524	-6.07761	8.03951e-09	1.61374e-07	9.77185	C2
NOL4	-1.12275	0.546529	-6.07649	8.08588e-09	1.62242e-07	9.7663	C2
PIF1	-1.00598	0.16748	-6.06495	8.57581e-09	1.70944e-07	9.7095	C2
NCEH1	0.595819	2.17028	6.06049	8.77294e-09	1.74604e-07	9.68756	C1
GEN1	-0.675746	-0.139969	-6.05804	8.88281e-09	1.76452e-07	9.67554	C2
HR	-1.2037	0.74413	-6.05794	8.8876e-09	1.76479e-07	9.67502	C2
ANKRD36	-0.827248	-2.16815	-6.0556	8.99379e-09	1.78451e-07	9.66355	C2
FAM111B	-1.09743	1.04822	-6.0538	9.07701e-09	1.79757e-07	9.65466	C2
PLA2G2A	2.37463	2.65911	6.04773	9.36142e-09	1.84611e-07	9.62488	C1
DHX9P1	-0.674296	-3.1452	-6.04749	9.37301e-09	1.84769e-07	9.62368	C2
AC017104.1	-0.820138	-1.33084	-6.0456	9.46355e-09	1.86341e-07	9.6144	C2
AL513165.1	-0.71099	3.03043	-6.04552	9.46722e-09	1.86342e-07	9.61403	C2
AC009533.1	-0.959926	-0.100898	-6.04395	9.54333e-09	1.87698e-07	9.6063	C2
DAGLA	-0.735073	2.21357	-6.04196	9.64022e-09	1.89387e-07	9.59655	C2
PKN3	-0.6761	1.46213	-6.04025	9.72466e-09	1.90901e-07	9.58813	C2
VIM-AS1	0.635318	-1.18413	6.04003	9.73518e-09	1.90962e-07	9.58708	C1
TPRG1-AS1	1.05652	#NAME?	6.04322	9.76899e-09	1.9148e-07	9.58687	C1
TGFB1	0.656091	4.61173	6.03784	9.84432e-09	1.92738e-07	9.57632	C1	G2M_check_point
TACC3	-0.897604	2.68125	-6.0372	9.87646e-09	1.93148e-07	9.57317	C2	G2M_check_point
ABHD11-AS1	1.04817	#NAME?	6.04901	1.00906e-08	1.96963e-07	9.56744	C1		prognosic_risk
SPIRE2	-0.764415	0.409304	-6.03475	1.00003e-08	1.95348e-07	9.56114	C2
MSH5	-1.05823	-0.694358	-6.0301	1.02392e-08	1.99487e-07	9.53836	C2
HNRNPA1P39	-0.741576	-2.67596	-6.02941	1.02752e-08	2.00037e-07	9.53497	C2
NEIL3	-1.02935	0.359892	-6.02675	1.04149e-08	2.02451e-07	9.52194	C2
ZNF37BP	-0.8798	0.0200643	-6.02518	1.04982e-08	2.03996e-07	9.51424	C2
PAXIP1	-0.599342	0.725793	-6.02373	1.05756e-08	2.05421e-07	9.50716	C2
UBE2C	-1.05013	4.54573	-6.0223	1.06528e-08	2.06688e-07	9.50014	C2	G2M_check_point
BX322557.10	-0.867433	0.694495	-6.01909	1.08275e-08	2.09528e-07	9.48443	C2
RPLP0P2	0.690577	-1.17891	6.01722	1.09311e-08	2.11374e-07	9.47524	C1
AC141557.2	-1.622	#NAME?	-6.04059	1.16384e-08	2.23696e-07	9.47029	C2
POC1A	-0.72766	2.418	-6.01495	1.10575e-08	2.13703e-07	9.46415	C2
POLD1	-0.649902	2.34887	-6.01208	1.12196e-08	2.16547e-07	9.4501	C2
CLIC1P1	0.736643	-0.630326	6.01149	1.12529e-08	2.17028e-07	9.44724	C1
SECTM1	1.07156	1.85811	6.00788	1.14608e-08	2.20545e-07	9.42957	C1		prognosic_risk
ZNF774	-0.591067	-0.807722	-6.00741	1.1488e-08	2.20937e-07	9.42729	C2
CHML	-0.773419	0.434927	-6.00029	1.19099e-08	2.28505e-07	9.39247	C2
NYAP1	-0.899323	1.85863	-5.99831	1.20299e-08	2.30297e-07	9.3828	C2
DISC1	-0.692503	0.570224	-5.99788	1.20562e-08	2.30714e-07	9.38069	C2
PRRC2B	-0.803283	3.53279	-5.9926	1.23828e-08	2.36614e-07	9.3549	C2
TRABD2A	1.00962	-3.12035	5.99155	1.2449e-08	2.37615e-07	9.34975	C1		prognosic_risk
AC147651.4	0.964203	1.4131	5.99132	1.24633e-08	2.378e-07	9.34865	C1
PRSS23	0.896505	2.24734	5.97876	1.32801e-08	2.51898e-07	9.28739	C1
LINC01094	0.93427	3.13015	5.97747	1.33669e-08	2.53267e-07	9.2811	C1
NUPR1	0.78664	3.15978	5.97645	1.34362e-08	2.54392e-07	9.27612	C1
TSLP	1.49998	#NAME?	5.97681	1.36678e-08	2.58022e-07	9.26277	C1		prognosic_risk
CASKIN1	-1.20149	0.525194	-5.96981	1.38945e-08	2.61919e-07	9.24375	C2
CASP10	0.643544	-0.00172613	5.96781	1.40352e-08	2.64378e-07	9.23403	C1
NPL	0.720744	2.79142	5.96641	1.41349e-08	2.65869e-07	9.2272	C1
SOCAR	1.12475	#NAME?	5.97859	1.48304e-08	2.77336e-07	9.20308	C1		prognosic_risk
IFITM9P	0.899162	-0.71053	5.96144	1.44934e-08	2.71821e-07	9.20304	C1
CPT1C	-0.593433	3.13279	-5.95446	1.50126e-08	2.8054e-07	9.16908	C2
IGFBP7	0.823028	8.46067	5.95195	1.52037e-08	2.83805e-07	9.15688	C1
CELSR2	-0.770926	3.50571	-5.94799	1.55101e-08	2.89211e-07	9.13763	C2
TSC22D1-AS1	-0.914775	-1.68345	-5.94751	1.5548e-08	2.89812e-07	9.13528	C2
CATIP-AS1	1.09886	#NAME?	5.96611	1.6658e-08	3.09165e-07	9.09796	C1		prognosic_risk
SMIM17	-0.946756	-0.410282	-5.93925	1.62084e-08	3.01363e-07	9.09514	C2
STAT4	1.05445	-1.93988	5.93875	1.6249e-08	3.02008e-07	9.09273	C1		prognosic_risk
HERC2	-0.61626	1.6842	-5.93626	1.64541e-08	3.05601e-07	9.08063	C2
HSPB1	0.683821	7.45496	5.9346	1.65915e-08	3.08042e-07	9.07261	C1
CARD6	0.818911	0.897122	5.92978	1.69985e-08	3.14919e-07	9.04924	C1
TNFSF13B	0.958997	2.48653	5.92326	1.75655e-08	3.24378e-07	9.01759	C1
FPR3	1.20241	1.90953	5.92261	1.76222e-08	3.25194e-07	9.01448	C1		prognosic_risk
MS4A4E	1.15599	#NAME?	5.91959	1.82228e-08	3.35106e-07	8.98756	C1
ADGRB2	-0.76735	4.11534	-5.91567	1.82475e-08	3.35415e-07	8.98085	C2
PPP1R14B-AS1	0.917796	0.928855	5.91341	1.84562e-08	3.3877e-07	8.96988	C1
ZBTB18	-0.735912	3.67202	-5.91284	1.85088e-08	3.39614e-07	8.96714	C2
TRAF3IP3	0.776682	-1.28237	5.91222	1.85665e-08	3.40431e-07	8.96414	C1
FRMPD1	-1.12151	-2.07096	-5.91106	1.86743e-08	3.42287e-07	8.95855	C2
IL2RG	0.945724	0.58373	5.90724	1.90364e-08	3.48061e-07	8.94003	C1
BST1	0.759204	0.760298	5.90378	1.93694e-08	3.5315e-07	8.9233	C1
TMEM176B	1.11372	5.56561	5.9035	1.93965e-08	3.53394e-07	8.92196	C1
MAD2L1	-0.822909	2.29758	-5.90282	1.94629e-08	3.5448e-07	8.91866	C2	G2M_check_point
AC010247.2	0.974768	#NAME?	5.90496	1.96085e-08	3.56631e-07	8.91463	C1
CELA1	1.28749	#NAME?	5.92577	2.01167e-08	3.64846e-07	8.91242	C1
FGL2	0.9019	2.62101	5.90133	1.96086e-08	3.56631e-07	8.91147	C1
CCDC28B	-0.585678	2.68291	-5.89685	2.00544e-08	3.64099e-07	8.88979	C2
HLA-DQB1	1.1536	3.77641	5.89565	2.01751e-08	3.65686e-07	8.884	C1
ADAMTS6	-0.889052	-0.596844	-5.89563	2.01772e-08	3.65686e-07	8.8839	C2
PLP2	0.947032	5.79049	5.89249	2.04966e-08	3.70696e-07	8.86876	C1
TSPYL4	-0.592216	4.07138	-5.89114	2.06361e-08	3.72566e-07	8.86222	C2
TUBB2BP1	-0.836261	0.353182	-5.88945	2.08116e-08	3.75211e-07	8.85405	C2
PTENP1	-0.689702	-1.48506	-5.88892	2.0867e-08	3.75947e-07	8.85149	C2
AL591848.4	-0.726032	-0.955489	-5.88837	2.09238e-08	3.76709e-07	8.84886	C2
GPX1P2	0.757484	-0.461727	5.88788	2.09759e-08	3.77516e-07	8.84647	C1
STEAP1	1.42601	1.13543	5.88568	2.12074e-08	3.81284e-07	8.83588	C1		prognosic_risk
AC011899.3	1.08928	#NAME?	5.90688	2.18502e-08	3.91887e-07	8.83471	C1		prognosic_risk
AKT3	-0.664071	2.49823	-5.88246	2.15522e-08	3.87213e-07	8.82033	C2
BNIP3P17	-1.2017	#NAME?	-5.88485	2.20833e-08	3.95765e-07	8.81265	C2
PRIM1	-0.589307	2.16219	-5.87973	2.18484e-08	3.91887e-07	8.80717	C2
STEAP3	1.00928	4.05307	5.86869	2.30887e-08	4.11247e-07	8.75393	C1		prognosic_risk
CDCA2	-0.974574	0.552148	-5.8644	2.35879e-08	4.19271e-07	8.73331	C2
VNN3	1.30252	#NAME?	5.88619	2.44523e-08	4.32999e-07	8.72808	C1
FBXL19	-0.720285	2.32496	-5.86074	2.4024e-08	4.26436e-07	8.71565	C2
LIF	1.58362	1.68927	5.8596	2.41604e-08	4.28416e-07	8.71019	C1		prognosic_risk
MYL9	0.936375	4.35104	5.85806	2.43473e-08	4.31287e-07	8.70276	C1
AL137845.2	-1.02032	-2.22504	-5.85393	2.48542e-08	4.39338e-07	8.6829	C2
GINS4	-0.670595	0.241181	-5.85387	2.48613e-08	4.39338e-07	8.68262	C2
STOX2	-0.862071	0.525083	-5.84961	2.53952e-08	4.48314e-07	8.66214	C2
ASRGL1	-0.802638	2.48033	-5.84937	2.54254e-08	4.48693e-07	8.661	C2
FCGBP	1.23295	4.68127	5.84595	2.58629e-08	4.55482e-07	8.64455	C1
ST14	1.0289	1.81463	5.84556	2.59136e-08	4.55908e-07	8.64266	C1
KCNA2	-1.00684	-0.0217255	-5.84277	2.62761e-08	4.61971e-07	8.62927	C2
LINC01684	1.15085	#NAME?	5.84079	2.67686e-08	4.69035e-07	8.61294	C1
LINGO1	-1.19124	3.35825	-5.83905	2.67677e-08	4.69035e-07	8.6114	C2
UBD	1.60406	#NAME?	5.83779	2.71716e-08	4.75184e-07	8.59854	C1
SOBP	-0.638699	2.27515	-5.83593	2.71864e-08	4.75229e-07	8.59644	C2
EVA1A	1.72501	-0.821792	5.83445	2.73872e-08	4.77931e-07	8.58935	C1		prognosic_risk
AC068473.5	-0.654918	2.21791	-5.83425	2.74147e-08	4.7825e-07	8.58838	C2
TRG-AS1	0.816799	-2.88139	5.8337	2.74907e-08	4.79414e-07	8.58571	C1
PANK1	-0.631023	-0.547324	-5.82916	2.8119e-08	4.8971e-07	8.56393	C2
CTSW	0.953659	-0.544184	5.82389	2.88657e-08	5.01196e-07	8.53867	C1
LSP1	0.894623	2.54763	5.82197	2.91424e-08	5.05829e-07	8.52948	C1
SHF	-0.705991	1.26121	-5.81488	3.01869e-08	5.22206e-07	8.49554	C2
SERTAD1	0.642978	3.61751	5.81415	3.02977e-08	5.23772e-07	8.49201	C1
B3GNT8	0.904998	-1.41951	5.81343	3.0405e-08	5.25379e-07	8.4886	C1
CHRNB2	-1.33395	0.269339	-5.81246	3.05533e-08	5.27485e-07	8.48392	C2
TNK2	-0.811187	2.99026	-5.81099	3.07761e-08	5.30864e-07	8.47691	C2
PYCR1	-0.617132	3.6661	-5.80193	3.21928e-08	5.53757e-07	8.43354	C2
ABCC3	1.46117	2.17411	5.79885	3.26874e-08	5.61331e-07	8.41885	C1
FTLP5	0.953039	-1.1249	5.79798	3.28297e-08	5.63588e-07	8.41467	C1
AC011445.1	-0.889127	-0.590342	-5.79718	3.29589e-08	5.65429e-07	8.41088	C2
DGKI	-0.998946	-0.675407	-5.7961	3.31371e-08	5.68299e-07	8.40568	C2
VPS13D	-0.612588	1.59657	-5.79264	3.37106e-08	5.77177e-07	8.38915	C2
EFEMP1	1.17028	6.02982	5.79178	3.38539e-08	5.79246e-07	8.38507	C1
TMEM191A	0.844062	-2.6511	5.78743	3.45919e-08	5.91091e-07	8.36429	C1
GLDC	-1.06062	3.25221	-5.78313	3.53367e-08	6.03022e-07	8.34376	C2
CARD8-AS1	0.623137	1.24651	5.78065	3.57731e-08	6.09663e-07	8.33194	C1
CENPN	-0.592598	1.81515	-5.77988	3.5909e-08	6.11778e-07	8.32828	C2
AC099792.1	-1.32813	0.0226714	-5.77943	3.59893e-08	6.12742e-07	8.32613	C2
IGKC	2.37318	1.17252	5.77842	3.61702e-08	6.15214e-07	8.3213	C1
AL035461.3	-0.74427	1.33085	-5.77782	3.62771e-08	6.1683e-07	8.31846	C2
SLC22A18	0.891551	1.01157	5.77597	3.66103e-08	6.2229e-07	8.30965	C1
PIGCP1	-0.648302	1.18446	-5.77314	3.71272e-08	6.30247e-07	8.29614	C2
HNRNPA1P28	-0.739561	-2.77561	-5.7725	3.72447e-08	6.32036e-07	8.2931	C2
AL391056.1	1.1728	#NAME?	5.79027	3.83565e-08	6.48773e-07	8.29088	C1
KIF21B	-1.26239	1.2888	-5.76952	3.77972e-08	6.40807e-07	8.27891	C2
RPS27L	0.616095	2.65949	5.76946	3.78089e-08	6.40807e-07	8.27861	C1
AL034397.1	-0.67361	-1.73493	-5.768	3.80824e-08	6.44981e-07	8.27167	C2
S100Z	0.999767	-2.23568	5.76529	3.85967e-08	6.52409e-07	8.25875	C1
GNAO1	-1.01722	3.24015	-5.75786	4.00388e-08	6.74801e-07	8.22341	C2
IL1R2	1.60829	-1.00247	5.75531	4.05463e-08	6.82464e-07	8.21128	C1
ATP8B3	0.62031	-1.70454	5.7539	4.08299e-08	6.8679e-07	8.20456	C1
NCALD	-0.839513	3.03201	-5.75195	4.12259e-08	6.92775e-07	8.19527	C2
MYB	-1.22594	-2.46416	-5.74998	4.16275e-08	6.98842e-07	8.18593	C2
DNMT3B	-0.72555	-0.506224	-5.74609	4.24343e-08	7.10771e-07	8.16744	C2
CCNJL	-0.675535	0.137697	-5.7448	4.27054e-08	7.1508e-07	8.16131	C2
CLEC10A	1.59003	-1.69676	5.74471	4.27238e-08	7.15157e-07	8.16089	C1		prognosic_risk
AC026401.3	-0.590704	3.10113	-5.74	4.37272e-08	7.29591e-07	8.13853	C2
TPRG1	0.833881	-2.69253	5.73941	4.38553e-08	7.30955e-07	8.13571	C1
CCNE2	-0.837647	0.57546	-5.73638	4.45152e-08	7.4035e-07	8.12133	C2
RTN3P1	-0.675345	1.01725	-5.73525	4.4763e-08	7.43993e-07	8.11598	C2
LILRB4	0.852569	2.67446	5.73326	4.52043e-08	7.50603e-07	8.10654	C1
ZNF606	-0.660384	1.52959	-5.73224	4.54309e-08	7.5362e-07	8.10172	C2
TP73	-1.4214	-0.289002	-5.73218	4.54443e-08	7.5362e-07	8.10144	C2
FILNC1	1.11273	#NAME?	5.77789	4.88499e-08	8.04103e-07	8.09665	C1
SRGAP1	-0.638584	0.39418	-5.72268	4.76198e-08	7.86921e-07	8.0564	C2
CRYBG1	1.22554	-0.129546	5.7226	4.76394e-08	7.86994e-07	8.05601	C1
SHCBP1	-0.70885	1.44155	-5.72162	4.78709e-08	7.90061e-07	8.05134	C2
CCDC18	-0.6713	-0.558193	-5.72059	4.81119e-08	7.93532e-07	8.0465	C2
AC007066.2	-0.62846	0.121323	-5.71337	4.98505e-08	8.19333e-07	8.01232	C2
ALDH5A1	-0.679947	2.99774	-5.71321	4.98905e-08	8.19729e-07	8.01155	C2
E2F8	-0.925077	-0.331285	-5.71053	5.05527e-08	8.29028e-07	7.99885	C2
ABI3	0.715378	3.28209	5.70543	5.1835e-08	8.48444e-07	7.97473	C1
MAPK8IP3	-0.785177	3.05341	-5.69937	5.34004e-08	8.7021e-07	7.94608	C2
ANKFN1	-0.91928	-0.428509	-5.69166	5.54589e-08	8.99503e-07	7.90967	C2
KCNE3	0.767102	1.48483	5.69041	5.57988e-08	9.04165e-07	7.90379	C1
GYPC	0.831566	3.25025	5.68569	5.71036e-08	9.24149e-07	7.88153	C1
BRCA2	-0.742564	-1.25073	-5.68489	5.7328e-08	9.27201e-07	7.87776	C2	G2M_check_point
FREM2	-1.27609	0.37845	-5.68438	5.74717e-08	9.28652e-07	7.87535	C2
PLD6	-0.662393	0.900724	-5.68123	5.83665e-08	9.40759e-07	7.86048	C2
LILRA6	1.08378	-1.65893	5.68026	5.86436e-08	9.44931e-07	7.85592	C1		prognosic_risk
SPOCD1	1.46454	2.94366	5.6749	6.0202e-08	9.67328e-07	7.83067	C1		prognosic_risk
TIFA	0.80413	0.989706	5.66982	6.1719e-08	9.89245e-07	7.80671	C1
GSX1	-2.16068	#NAME?	-5.67004	6.21383e-08	9.94732e-07	7.80421	C2
INSYN1	-0.971032	2.14771	-5.66893	6.19891e-08	9.92651e-07	7.80251	C2
IL27	1.01003	#NAME?	5.67503	6.26382e-08	1.0018e-06	7.80059	C1
AC007382.1	-0.598953	-0.36728	-5.66687	6.26157e-08	1.00176e-06	7.79283	C2
GNG11	0.855551	3.3975	5.6615	6.42807e-08	1.02554e-06	7.76757	C1
HMGA1P4	1.08833	#NAME?	5.67133	6.59678e-08	1.05018e-06	7.76445	C1
SERPINE1	1.38717	5.43771	5.66054	6.45822e-08	1.02971e-06	7.76307	C1		prognosic_risk
GPRIN1	-0.896801	2.25475	-5.65874	6.5154e-08	1.03819e-06	7.75458	C2
AC008083.3	1.07918	#NAME?	5.67288	6.78312e-08	1.07686e-06	7.74445	C1
AP000695.2	0.959391	#NAME?	5.66062	6.66413e-08	1.06025e-06	7.74166	C1
PLEK2	0.874295	0.831194	5.6529	6.70399e-08	1.06561e-06	7.72712	C1
CLASP2	-0.685595	3.03942	-5.65171	6.74309e-08	1.07084e-06	7.72152	C2
LUCAT1	1.46042	-2.06872	5.6473	6.88956e-08	1.08975e-06	7.70084	C1
DDX11-AS1	-0.60677	-1.23118	-5.64089	7.10854e-08	1.12096e-06	7.67073	C2
AP000766.1	-0.628997	-1.14128	-5.6395	7.15677e-08	1.12719e-06	7.66422	C2
KLHDC7B	0.972886	#NAME?	5.64066	7.17148e-08	1.12916e-06	7.66383	C1
SMPD3	-1.23922	-0.516533	-5.63426	7.34181e-08	1.15352e-06	7.63966	C2
CEBPD	0.817623	5.03878	5.63231	7.41204e-08	1.16385e-06	7.6305	C1
CDCP1	1.11531	0.482368	5.6276	7.58389e-08	1.18794e-06	7.60844	C1
AC002091.1	1.03277	#NAME?	5.62978	7.6204e-08	1.19294e-06	7.60701	C1
LNCOG	1.15987	#NAME?	5.62751	7.64577e-08	1.19636e-06	7.60221	C1
HLA-DPA1	0.920029	5.57423	5.62479	7.68836e-08	1.20115e-06	7.59528	C1
IRAK3	0.763495	-0.0782925	5.62377	7.72656e-08	1.20627e-06	7.59051	C1
AC007950.2	-0.909294	#NAME?	-5.62545	7.96936e-08	1.23969e-06	7.58159	C2
AC006042.2	-1.42474	#NAME?	-5.62558	8.16188e-08	1.26735e-06	7.56891	C2
ACP5	1.15111	0.967779	5.61898	7.90883e-08	1.23175e-06	7.56808	C1
SEPTIN3	-0.999773	4.18689	-5.61758	7.96293e-08	1.23906e-06	7.56152	C2
ARHGAP30	0.798089	1.93745	5.61344	8.12476e-08	1.26272e-06	7.54216	C1
SCIN	1.19305	1.46797	5.61099	8.22234e-08	1.27597e-06	7.53068	C1
RDH10	0.967861	3.4066	5.61029	8.24998e-08	1.27949e-06	7.52745	C1
WASF3	-0.740187	3.59934	-5.60889	8.30633e-08	1.2875e-06	7.5209	C2
AL133215.2	-0.996848	#NAME?	-5.60854	8.38377e-08	1.2979e-06	7.51356	C2
NRP1	0.785676	2.71861	5.60729	8.37147e-08	1.29639e-06	7.51338	C1
COL8A2	1.04058	1.7615	5.59853	8.73483e-08	1.34821e-06	7.47251	C1
TMSB4XP1	0.608119	3.96785	5.59328	8.96045e-08	1.38139e-06	7.44798	C1
LINC01918	-1.14526	#NAME?	-5.5921	9.07967e-08	1.39727e-06	7.43933	C2
P2RY8	1.01485	-1.01731	5.58934	9.13305e-08	1.40423e-06	7.42963	C1
S100A12	1.46738	#NAME?	5.5941	9.20113e-08	1.41428e-06	7.42895	C1
GPR179	-1.38091	-3.56424	-5.58579	9.29192e-08	1.42611e-06	7.41304	C2
BLM	-0.790579	1.67911	-5.58083	9.51757e-08	1.45815e-06	7.38996	C2
LINC02828	0.980611	#NAME?	5.58264	9.57708e-08	1.4664e-06	7.38716	C1
LMTK2	-0.59121	1.60503	-5.57857	9.62221e-08	1.47243e-06	7.37944	C2
RGS14	0.769251	0.894216	5.57807	9.64577e-08	1.47517e-06	7.37709	C1
TMSB4XP2	0.618463	3.24786	5.57551	9.76604e-08	1.49091e-06	7.36517	C1
AC124312.2	-1.23671	#NAME?	-5.57195	1.00093e-07	1.5231e-06	7.34559	C2
CPVL	0.903778	4.20624	5.57115	9.97418e-08	1.51865e-06	7.34489	C1
CIAPIN1P	-0.60025	-1.56066	-5.56974	1.00428e-07	1.52774e-06	7.3383	C2
MEIOC	-0.603461	-3.3196	-5.56865	1.00955e-07	1.53306e-06	7.33327	C2
CDCA7L	-0.828546	3.01602	-5.56646	1.02029e-07	1.54892e-06	7.32308	C2
IL18RAP	1.25559	#NAME?	5.55894	1.06587e-07	1.61055e-06	7.28265	C1
SLC16A3	0.918232	2.65954	5.54668	1.12259e-07	1.68492e-06	7.23121	C1
WNT2	1.6716	#NAME?	5.55069	1.14295e-07	1.71102e-06	7.22693	C1		prognosic_risk
FTLP17	0.847579	-0.930465	5.53818	1.16959e-07	1.74735e-06	7.19177	C1
LY9	1.03407	#NAME?	5.53557	1.19299e-07	1.77769e-06	7.17432	C1		prognosic_risk
MIR4442	-1.10363	#NAME?	-5.5367	1.22234e-07	1.81567e-06	7.16771	C2
KDELR3	1.11469	1.92276	5.53125	1.20929e-07	1.79939e-06	7.15968	C1
TXNDC2	-0.874629	#NAME?	-5.53181	1.21475e-07	1.80541e-06	7.15945	C2
AC099521.3	-1.54818	#NAME?	-5.56202	1.35421e-07	1.99039e-06	7.15236	C2
AC008739.2	-1.19869	#NAME?	-5.54667	1.29704e-07	1.9129e-06	7.14859	C2
THEMIS	1.09591	#NAME?	5.5248	1.25638e-07	1.86249e-06	7.12454	C1
AC087163.2	-0.928578	#NAME?	-5.52739	1.27813e-07	1.88877e-06	7.12212	C2
ANPEP	1.1522	0.988762	5.52137	1.26814e-07	1.87724e-06	7.114	C1
XRCC3	-0.605847	0.977543	-5.52025	1.27504e-07	1.88529e-06	7.10878	C2
ELAVL3	-1.23696	2.98014	-5.51998	1.27666e-07	1.88715e-06	7.10756	C2
AC116049.1	0.838639	-0.454807	5.51939	1.28028e-07	1.89141e-06	7.10484	C1
KIF7	-0.655122	1.41277	-5.5139	1.31456e-07	1.93707e-06	7.07944	C2
CTIF	-0.60747	2.40383	-5.51129	1.33116e-07	1.95931e-06	7.06738	C2
SYNE2	-0.657575	0.589467	-5.50521	1.37062e-07	2.01166e-06	7.0393	C2
AL021997.3	-0.919276	#NAME?	-5.50386	1.51015e-07	2.19444e-06	6.99018	C2
TNFSF14	1.50003	-1.79689	5.49382	1.4476e-07	2.11325e-06	6.98678	C1		prognosic_risk
AC015909.5	-0.778964	-2.048	-5.49149	1.46385e-07	2.13456e-06	6.97606	C2
KRT80	1.40414	-3.3258	5.4862	1.5014e-07	2.18376e-06	6.95172	C1		prognosic_risk
ITGA5	0.796207	3.30565	5.48077	1.54102e-07	2.23385e-06	6.92669	C1
DDR1	-0.668617	6.44847	-5.4762	1.57511e-07	2.2766e-06	6.90567	C2
XYLT1	-0.94416	1.07432	-5.47616	1.57534e-07	2.2766e-06	6.90552	C2
CYBB	0.895568	4.03977	5.47366	1.59434e-07	2.30275e-06	6.89401	C1
AC243772.3	1.19124	#NAME?	5.47869	1.61296e-07	2.32834e-06	6.89102	C1
LCTL	0.864281	0.234863	5.47079	1.6164e-07	2.33267e-06	6.8808	C1
AL139130.1	-1.20603	#NAME?	-5.47028	1.65478e-07	2.3814e-06	6.86818	C2
FYB1	0.916062	2.08877	5.46778	1.63983e-07	2.36186e-06	6.86697	C1
NFAM1	0.80524	1.30005	5.46741	1.64268e-07	2.36465e-06	6.8653	C1
FLT3	1.20083	#NAME?	5.46953	1.66069e-07	2.38858e-06	6.86216	C1
AC087273.2	0.994615	-0.0445117	5.4652	1.66017e-07	2.3885e-06	6.85513	C1
KCTD12	0.658047	4.74077	5.46308	1.67709e-07	2.41016e-06	6.84538	C1
PRRG4	0.910183	-0.456752	5.46155	1.68939e-07	2.42581e-06	6.83837	C1
GPR45	-1.23415	#NAME?	-5.45692	1.75124e-07	2.50488e-06	6.80703	C2
TNRC18P3	-0.8531	#NAME?	-5.45626	1.75672e-07	2.51133e-06	6.80656	C2
BIRC5	-0.988725	3.73775	-5.45376	1.75337e-07	2.50724e-06	6.80265	C2	G2M_check_point
FANCB	-0.597122	#NAME?	-5.45089	1.78979e-07	2.55372e-06	6.7845	C2
FAP	1.21581	-0.761144	5.44945	1.78983e-07	2.55372e-06	6.78289	C1
LINC02588	-1.41388	-0.10395	-5.44933	1.79085e-07	2.55447e-06	6.78234	C2
DISP2	-0.964743	-0.327215	-5.44828	1.79981e-07	2.56513e-06	6.77754	C2
STING1	0.647769	2.71846	5.4465	1.81522e-07	2.58353e-06	6.76935	C1
RAB3B	-1.23617	-1.98856	-5.43605	1.90786e-07	2.70013e-06	6.72154	C2
KRT8	1.10154	-2.49947	5.43602	1.90811e-07	2.70013e-06	6.72141	C1
ZNF407	-0.59286	-0.33299	-5.43397	1.92683e-07	2.72367e-06	6.71204	C2
CD58	0.696255	3.2581	5.43397	1.92686e-07	2.72367e-06	6.71203	C1
AP000802.1	-0.675104	0.943306	-5.43356	1.93061e-07	2.72749e-06	6.71015	C2
UNC13A	-1.3447	0.684407	-5.43176	1.94721e-07	2.74762e-06	6.70194	C2
ADAM8	1.14162	0.921246	5.43143	1.9503e-07	2.75004e-06	6.70041	C1
LINC00950	-0.813753	-0.503754	-5.4293	1.97019e-07	2.7743e-06	6.69067	C2
MXRA8	0.796918	3.89853	5.42526	2.00845e-07	2.8228e-06	6.6722	C1
TAGLN	1.02151	4.79721	5.41812	2.07783e-07	2.90845e-06	6.63958	C1
PLEKHA3P1	0.789654	-1.55514	5.41663	2.09258e-07	2.92751e-06	6.63279	C1
AC026358.1	-0.851079	#NAME?	-5.42342	2.14286e-07	2.993e-06	6.63072	C2
CXCL13	2.19597	#NAME?	5.41316	2.17095e-07	3.02815e-06	6.60233	C1		prognosic_risk
LOX	1.31061	2.65483	5.4097	2.16258e-07	3.01729e-06	6.60119	C1
CD44	0.872962	5.70992	5.40827	2.17732e-07	3.03376e-06	6.59467	C1
KCNB1	-1.31277	-0.310561	-5.40739	2.18642e-07	3.04397e-06	6.59066	C2
ZNF812P	1.20867	-0.883184	5.40437	2.21803e-07	3.08549e-06	6.57688	C1
GRIA3	-0.889794	3.0017	-5.40339	2.22833e-07	3.09815e-06	6.57243	C2
ASF1B	-0.824544	3.1272	-5.40166	2.24673e-07	3.12037e-06	6.56454	C2
CD28	1.07782	-2.74365	5.40068	2.25712e-07	3.13228e-06	6.56011	C1
TCIRG1	0.706928	2.95005	5.39823	2.28357e-07	3.1639e-06	6.54892	C1
HPGDS	0.972119	1.44118	5.39648	2.30254e-07	3.18762e-06	6.54098	C1
ADGRE2	0.8715	-0.13522	5.39466	2.32249e-07	3.20918e-06	6.53269	C1
AC093503.3	-1.3283	#NAME?	-5.39551	2.32857e-07	3.21504e-06	6.53178	C2
AC006970.1	0.780104	-0.184575	5.3917	2.35537e-07	3.25031e-06	6.5192	C1
RN7SL268P	-1.06591	#NAME?	-5.39176	2.45248e-07	3.37262e-06	6.49795	C2
RAB20	0.623778	3.65472	5.38405	2.44218e-07	3.36034e-06	6.48445	C1
APOC4-APOC2	1.0058	-1.3978	5.38043	2.48438e-07	3.41195e-06	6.468	C1
IRF1	0.674231	2.24341	5.37987	2.49103e-07	3.41926e-06	6.46544	C1
LIMA1	-0.668619	4.42582	-5.37971	2.49291e-07	3.42094e-06	6.46471	C2
PRC1-AS1	-0.900649	#NAME?	-5.38112	2.50916e-07	3.44141e-06	6.46427	C2
PCDHB9	-0.792668	1.49478	-5.37709	2.52396e-07	3.45896e-06	6.45283	C2
CXCL16	0.616336	5.02337	5.37452	2.55483e-07	3.49385e-06	6.44116	C1
TMPOP2	-0.936884	-2.45722	-5.37397	2.56149e-07	3.50018e-06	6.43866	C2
GBP2	0.85046	3.22068	5.37318	2.57103e-07	3.51229e-06	6.43509	C1
LINC00398	1.10049	#NAME?	5.39534	2.72866e-07	3.70901e-06	6.42423	C1
WWTR1	0.758103	4.05727	5.36906	2.6217e-07	3.57679e-06	6.41636	C1
ACSBG2	-0.823181	#NAME?	-5.36874	2.64277e-07	3.60364e-06	6.41027	C2
MIR568	-0.868609	4.55782	-5.36652	2.65335e-07	3.61615e-06	6.40484	C2
MMP7	1.95249	-0.00206515	5.36194	2.71126e-07	3.68925e-06	6.38412	C1
NAT8B	0.936388	#NAME?	5.37373	2.87317e-07	3.87994e-06	6.36326	C1
SIGLEC22P	0.946777	#NAME?	5.36138	2.791e-07	3.78578e-06	6.36282	C1
SH3TC1	0.66727	0.971318	5.3523	2.83748e-07	3.83977e-06	6.34045	C1
Z83851.4	0.805135	#NAME?	5.34924	2.89727e-07	3.90943e-06	6.32204	C1
LINC01146	1.10299	#NAME?	5.34861	2.92484e-07	3.94149e-06	6.31456	C1
NOL4L	-0.64332	1.56648	-5.34389	2.95224e-07	3.9753e-06	6.3024	C2
KCNH7	-1.54322	#NAME?	-5.34482	2.9969e-07	4.026e-06	6.29809	C2
BRSK1	-0.655989	3.42963	-5.34252	2.97129e-07	3.99783e-06	6.29623	C2
CHD3	-0.711581	3.03433	-5.34118	2.99018e-07	4.01801e-06	6.29015	C2
ABLIM1	-0.661103	3.24339	-5.33851	3.02789e-07	4.0634e-06	6.27812	C2
ZNF702P	0.807056	-1.62358	5.3334	3.1016e-07	4.1494e-06	6.25504	C1
NRXN1	-1.23048	0.987846	-5.3331	3.106e-07	4.15421e-06	6.25368	C2
CLEC12A	1.35428	-1.57256	5.33181	3.12488e-07	4.17622e-06	6.24787	C1
NAMPTP1	1.03547	1.41141	5.32552	3.21869e-07	4.29161e-06	6.21949	C1
AL096711.2	-0.795314	-2.76906	-5.32197	3.27285e-07	4.35373e-06	6.20348	C2
LRRC4	-0.907102	2.39654	-5.32048	3.29589e-07	4.38099e-06	6.19675	C2
HENMT1	0.811381	0.336107	5.31648	3.35841e-07	4.45493e-06	6.17872	C1
MYBPH	1.5816	0.661176	5.31566	3.37137e-07	4.46869e-06	6.17503	C1		prognosic_risk
AL022069.2	-1.01484	#NAME?	-5.31672	3.39724e-07	4.49837e-06	6.17353	C2
FLRT1	-1.20871	#NAME?	-5.32417	3.56284e-07	4.69719e-06	6.17045	C2
CADM2	-1.20329	2.33128	-5.31431	3.39284e-07	4.49369e-06	6.16894	C2
PRSS27	-0.64384	-0.523845	-5.31258	3.42037e-07	4.52436e-06	6.16118	C2
RAI1	-0.614415	1.66966	-5.30529	3.53947e-07	4.66876e-06	6.12835	C2
TRIB2	-0.8281	5.1552	-5.30327	3.57309e-07	4.70951e-06	6.11928	C2
RGS1	1.12708	4.41308	5.30251	3.58583e-07	4.72508e-06	6.11587	C1
CEP83-DT	-0.775435	-1.53472	-5.3008	3.61466e-07	4.76066e-06	6.10819	C2
CENPK	-0.823592	1.102	-5.29533	3.70851e-07	4.86917e-06	6.08361	C2
LILRA2	0.813929	0.735484	5.29465	3.72039e-07	4.88174e-06	6.08054	C1
LRFN1	-0.670537	1.52921	-5.29463	3.72076e-07	4.88174e-06	6.08044	C2
ST6GAL2	-1.27428	0.288168	-5.29341	3.74193e-07	4.90206e-06	6.075	C2
TRIM67	-1.84302	-2.84928	-5.28913	3.8178e-07	4.99764e-06	6.05575	C2
FAM83D	-1.00863	1.75543	-5.28819	3.83465e-07	5.01462e-06	6.05152	C2
SIGLEC14	1.27893	1.49228	5.28738	3.84919e-07	5.03237e-06	6.04789	C1
EMP3	0.881348	5.81537	5.28573	3.87889e-07	5.06607e-06	6.04052	C1
RCSD1	0.608152	2.05025	5.28491	3.8939e-07	5.08054e-06	6.03682	C1
TNIP3	1.25709	#NAME?	5.31576	4.14203e-07	5.36879e-06	6.0348	C1
ATP6V1FNB	-0.652053	0.292739	-5.28065	3.97215e-07	5.1748e-06	6.01774	C2
MS4A14	0.908668	-0.807206	5.27574	4.06442e-07	5.28436e-06	5.99572	C1
FOSL1	1.04411	1.90293	5.27498	4.07886e-07	5.30028e-06	5.99232	C1		prognosic_risk
ZNF649-AS1	-0.854107	#NAME?	-5.27763	4.15696e-07	5.38301e-06	5.98754	C2
TMSB10P1	0.615774	2.65652	5.27339	4.10925e-07	5.33326e-06	5.9852	C1
BCHE	-0.920048	4.16237	-5.27271	4.12227e-07	5.34613e-06	5.98217	C2
KIF5C	-0.803504	3.27243	-5.2711	4.15343e-07	5.38114e-06	5.97495	C2
AL159163.1	0.708513	#NAME?	5.26907	4.21854e-07	5.45593e-06	5.96163	C1
AL450263.1	-1.16868	#NAME?	-5.26852	4.33667e-07	5.60171e-06	5.94974	C2
SATB2-AS1	-0.75584	-1.7308	-5.26356	4.30227e-07	5.56282e-06	5.94119	C2
OLFML3	0.636146	4.89264	5.26159	4.34184e-07	5.60559e-06	5.93241	C1
TPT1P5	0.863417	#NAME?	5.25979	4.40516e-07	5.67741e-06	5.92013	C1
MKRN7P	-0.959489	-1.828	-5.25878	4.39909e-07	5.671e-06	5.91985	C2
GNL3LP1	-0.783064	#NAME?	-5.25851	4.48633e-07	5.77124e-06	5.90851	C2
MAPK8IP1	-0.714171	5.44358	-5.25613	4.45373e-07	5.73428e-06	5.90802	C2
ASPN	1.15844	0.378491	5.24813	4.62286e-07	5.93137e-06	5.87228	C1		prognosic_risk
LGALS9	0.680529	3.265	5.24551	4.67966e-07	5.99829e-06	5.86058	C1
CTA-14H9.5	0.897963	0.0963005	5.24418	4.70871e-07	6.02657e-06	5.85465	C1
DSCAML1	-1.5345	-0.11207	-5.24326	4.72889e-07	6.0494e-06	5.85055	C2
MTFR2	-0.638294	-0.0866359	-5.24308	4.73293e-07	6.05307e-06	5.84973	C2
FBXO43	-1.02724	-1.97617	-5.24061	4.78752e-07	6.11683e-06	5.83874	C2
KLK10	1.16488	#NAME?	5.24281	5.11534e-07	6.48758e-06	5.8032	C1		prognosic_risk
ZNF625	-0.683022	-2.19777	-5.23084	5.00998e-07	6.36645e-06	5.7952	C2
ZNF37A	-0.606969	0.435914	-5.2277	5.08363e-07	6.45529e-06	5.78121	C2
SLC16A5	0.677553	-1.21977	5.22695	5.10143e-07	6.47471e-06	5.77786	C1
LTF	2.3065	4.70639	5.2267	5.10738e-07	6.47909e-06	5.77675	C1
AC117395.1	-0.995252	#NAME?	-5.22935	5.26634e-07	6.65136e-06	5.76415	C2
SOCS1	0.907562	1.55687	5.21412	5.4142e-07	6.81646e-06	5.72084	C1
AL031282.2	-0.709667	-2.01242	-5.20797	5.57077e-07	6.99863e-06	5.69352	C2
AP000553.2	-1.01915	#NAME?	-5.20819	5.631e-07	7.05505e-06	5.68645	C2
CDK1	-0.790606	2.76102	-5.20371	5.68187e-07	7.11362e-06	5.6746	C2	G2M_check_point
SLC9A7P1	0.949644	-2.40108	5.20307	5.69854e-07	7.13276e-06	5.67179	C1
AC006557.1	-1.16834	#NAME?	-5.2063	5.82026e-07	7.26402e-06	5.66946	C2
LINC01358	0.957645	#NAME?	5.20199	5.76078e-07	7.19847e-06	5.66299	C1
TMEM176A	1.05365	3.8869	5.19737	5.85091e-07	7.29699e-06	5.64651	C1
ADGRA1-AS1	-1.42634	#NAME?	-5.19902	6.01847e-07	7.4825e-06	5.64647	C2
TOR4A	0.640345	1.115	5.19359	5.95402e-07	7.41128e-06	5.62978	C1
LINC02774	-1.15185	#NAME?	-5.18513	6.41573e-07	7.93062e-06	5.5791	C2
LINC00641	-0.739384	1.68078	-5.18179	6.28784e-07	7.79204e-06	5.57752	C2
AC092295.2	-0.617957	0.125897	-5.18007	6.3378e-07	7.84931e-06	5.56993	C2
NSMF	-0.591613	5.10902	-5.17974	6.34762e-07	7.85959e-06	5.56845	C2
MT2P1	0.888003	3.94669	5.17648	6.44364e-07	7.96133e-06	5.55407	C1
AL354919.2	1.44809	1.7991	5.17495	6.4894e-07	8.01403e-06	5.54729	C1		prognosic_risk
HNRNPA1P41	-0.736857	-2.94333	-5.17395	6.51945e-07	8.04457e-06	5.54287	C2
SYTL2	0.739686	1.96056	5.17115	6.6041e-07	8.13818e-06	5.53051	C1
NXF3	1.05378	#NAME?	5.17564	6.7015e-07	8.24641e-06	5.52643	C1
GPLD1	-0.694403	-1.25251	-5.15985	6.95707e-07	8.53855e-06	5.48064	C2
MAGED4	-0.685392	-1.35647	-5.14693	7.38317e-07	8.9932e-06	5.42372	C2
PTPRZ1	-0.930085	7.09978	-5.1467	7.391e-07	9.00062e-06	5.4227	C2
HLA-B	0.714934	8.41531	5.14647	7.39878e-07	9.00797e-06	5.4217	C1
CYP19A1	1.05427	-1.39561	5.14482	7.45502e-07	9.07004e-06	5.41445	C1
CYTOR	0.933744	2.28631	5.14354	7.49905e-07	9.11856e-06	5.40881	C1
APOL1	1.02731	2.70905	5.14351	7.50019e-07	9.11856e-06	5.40866	C1
LINC00475	1.57723	-1.81364	5.14245	7.53673e-07	9.15968e-06	5.40401	C1
LINC00205	-0.640108	2.13697	-5.14182	7.55858e-07	9.18307e-06	5.40124	C2
AL357992.1	1.0254	#NAME?	5.1444	7.5975e-07	9.22602e-06	5.4012	C1
SUPT16HP1	-0.725904	-2.87771	-5.13633	7.75152e-07	9.3954e-06	5.3771	C2
AC138207.4	0.730227	-0.381043	5.13534	7.7866e-07	9.4335e-06	5.37278	C1
CNTNAP5	-1.63773	#NAME?	-5.13814	8.00447e-07	9.67478e-06	5.37199	C2
CNIH2	-0.829588	3.93881	-5.13379	7.8423e-07	9.49876e-06	5.36596	C2
FHOD3	-0.857249	0.575179	-5.12482	8.17156e-07	9.8514e-06	5.32658	C2
TMSB15B	-0.639585	-3.23462	-5.1238	8.20979e-07	9.89289e-06	5.32211	C2
MIR600HG	-0.892277	-0.111949	-5.12331	8.22841e-07	9.90843e-06	5.31995	C2
NBEA	-0.713008	0.447755	-5.12289	8.24437e-07	9.91837e-06	5.31809	C2
NKPD1	-0.898376	-3.54154	-5.12207	8.27547e-07	9.94653e-06	5.31449	C2
CHRNA4	-1.76028	-2.59479	-5.12024	8.34504e-07	1.00255e-05	5.30647	C2
MPP2	-0.646832	2.32056	-5.11879	8.40065e-07	1.00806e-05	5.30012	C2
SLC22A17	-0.600605	5.47962	-5.11854	8.41015e-07	1.00873e-05	5.29903	C2
AP3B2	-0.793459	1.33113	-5.11516	8.54119e-07	1.02255e-05	5.28423	C2
TUBA1C	0.653821	4.4966	5.11364	8.60116e-07	1.02783e-05	5.27754	C1
CD180	0.812727	0.256273	5.10926	8.77522e-07	1.04669e-05	5.25836	C1
ODF3B	0.939142	0.925135	5.10857	8.8029e-07	1.04926e-05	5.25535	C1
AL662795.2	-0.648011	1.12057	-5.10615	8.90057e-07	1.05969e-05	5.24479	C2
MAGED4B	-0.657339	-1.30322	-5.10502	8.9467e-07	1.06493e-05	5.23984	C2
AC105267.1	-0.888316	#NAME?	-5.10638	9.14334e-07	1.08584e-05	5.23853	C2
POLE2	-0.685664	0.739538	-5.10459	8.96455e-07	1.06681e-05	5.23793	C2
PLIN2	0.912217	3.52019	5.10141	9.09568e-07	1.08068e-05	5.22403	C1
MTBP	-0.646938	-0.529375	-5.09831	9.22556e-07	1.09485e-05	5.21046	C2
AC021739.2	-0.848816	1.5697	-5.09799	9.23904e-07	1.09595e-05	5.20907	C2
NCR3LG1	-0.837474	-2.03487	-5.09719	9.27292e-07	1.09921e-05	5.20556	C2
LMTK3	-0.797232	2.09518	-5.09236	9.47971e-07	1.12166e-05	5.18446	C2
PTPRD	-0.799895	1.77672	-5.08936	9.61017e-07	1.13476e-05	5.17138	C2
MIR155HG	0.937744	0.117732	5.08683	9.72187e-07	1.14612e-05	5.16032	C1
BSN	-1.04791	0.0241946	-5.08497	9.80462e-07	1.1543e-05	5.15221	C2
CAMK2N2	-0.843953	2.52152	-5.08271	9.90599e-07	1.16517e-05	5.14237	C2
TNNI2	0.780733	-0.727766	5.08092	9.98709e-07	1.17444e-05	5.13457	C1
SACS	-0.604216	1.57049	-5.08002	1.00282e-06	1.1782e-05	5.13064	C2
FGR	0.665837	1.82237	5.07909	1.00709e-06	1.18296e-05	5.12657	C1
CD84	0.833121	1.14797	5.07401	1.03066e-06	1.20735e-05	5.10444	C1
JPH1	1.16563	-0.820807	5.07132	1.04335e-06	1.22056e-05	5.09273	C1
ATP2B2	-1.07819	1.43879	-5.06943	1.05235e-06	1.22997e-05	5.08452	C2
CLDN15	-0.637027	1.8881	-5.06915	1.05372e-06	1.23129e-05	5.08327	C2
AL079343.1	-1.14157	#NAME?	-5.06629	1.08484e-06	1.2628e-05	5.06884	C2
AL159141.1	0.606355	1.88174	5.06504	1.07357e-06	1.25138e-05	5.06542	C1
LINC01521	-0.645811	-0.0282713	-5.06438	1.07683e-06	1.25433e-05	5.06252	C2
PHYHIPL	-0.940263	3.96774	-5.05987	1.09914e-06	1.27858e-05	5.0429	C2
DEPDC1	-0.846751	0.518389	-5.05754	1.11082e-06	1.29043e-05	5.03279	C2
LINC02084	0.978608	#NAME?	5.05861	1.12944e-06	1.31001e-05	5.02345	C1
AC063952.2	-0.657427	-2.47336	-5.0542	1.12779e-06	1.30868e-05	5.01828	C2
UPF3AP1	-0.723568	-2.09525	-5.05294	1.13426e-06	1.31501e-05	5.01282	C2
RPS6KL1	-0.884135	0.663314	-5.05217	1.13826e-06	1.31816e-05	5.00945	C2
PKMP3	-0.625574	1.11916	-5.05116	1.14347e-06	1.32271e-05	5.00508	C2
WASF1	-0.762899	3.39561	-5.04698	1.1654e-06	1.34417e-05	4.98691	C2
SHC1	0.682991	4.27687	5.04391	1.18169e-06	1.36114e-05	4.97364	C1
LINC01270	0.748569	-1.62382	5.03765	1.21571e-06	1.39877e-05	4.94649	C1
SYTL3	0.654697	1.07501	5.03534	1.22852e-06	1.41163e-05	4.93647	C1
NAIP	0.700109	-2.35854	5.03423	1.2347e-06	1.41715e-05	4.93168	C1
AL391058.1	-0.585948	-1.10251	-5.03067	1.25479e-06	1.43797e-05	4.91624	C2
STEAP2	1.13958	-0.507202	5.02991	1.25909e-06	1.44162e-05	4.91297	C1		prognosic_risk
CSRNP3	-0.824349	0.069588	-5.02675	1.27723e-06	1.46045e-05	4.89929	C2
CDKN1A	0.808507	5.45464	5.01336	1.35693e-06	1.54204e-05	4.84142	C1
AC105001.1	-0.696912	#NAME?	-5.01083	1.4089e-06	1.59708e-05	4.81924	C2
IL24	1.00699	-1.86346	5.00583	1.40386e-06	1.59223e-05	4.80891	C1
GZMM	0.726835	#NAME?	5.0048	1.41758e-06	1.60566e-05	4.80123	C1
CAV2	0.923187	1.89212	5.00272	1.42368e-06	1.61081e-05	4.79552	C1
EVA1B	0.607492	3.40174	5.00207	1.42787e-06	1.61449e-05	4.79271	C1
CMTM4	-0.667558	2.32503	-5.00104	1.4345e-06	1.62092e-05	4.78828	C2
PLA2G5	1.45631	2.71965	4.99998	1.44138e-06	1.62799e-05	4.7837	C1
RNF2P1	-0.84363	#NAME?	-5.00103	1.44929e-06	1.63585e-05	4.78171	C2
LRATD2	-0.761417	2.80617	-4.9947	1.4761e-06	1.66502e-05	4.76095	C2
CYFIP2	-0.624655	2.95159	-4.99379	1.48218e-06	1.67042e-05	4.75703	C2
NECTIN4	1.13056	#NAME?	4.98839	1.54202e-06	1.73107e-05	4.72409	C1		prognosic_risk
ABCA13	1.54786	-3.63517	4.98284	1.55704e-06	1.74491e-05	4.70993	C1		prognosic_risk
CYBRD1	0.631907	4.30728	4.98167	1.56525e-06	1.75221e-05	4.70491	C1
GBP5	1.04228	-0.902839	4.97809	1.59066e-06	1.77718e-05	4.68952	C1
IL4I1	0.94721	0.818878	4.97448	1.61668e-06	1.80275e-05	4.67402	C1
PARP15	0.864016	-2.1846	4.97368	1.62246e-06	1.80803e-05	4.67061	C1
RGMA	-0.712971	4.40841	-4.97305	1.62706e-06	1.81276e-05	4.6679	C2
AC083864.2	-1.34056	#NAME?	-4.97524	1.69799e-06	1.88287e-05	4.66459	C2
PCDH10	-0.707763	2.87148	-4.9704	1.64655e-06	1.83093e-05	4.65652	C2
FAM169A	-0.680913	0.590925	-4.96806	1.66397e-06	1.84915e-05	4.64647	C2
ZSWIM9	-0.738609	1.51074	-4.96752	1.668e-06	1.85239e-05	4.64416	C2
CD101	-0.62609	0.324243	-4.96218	1.70846e-06	1.89285e-05	4.62126	C2
CLEC5A	1.13818	1.54523	4.96064	1.72031e-06	1.90353e-05	4.61465	C1		prognosic_risk
AC013391.3	-1.18598	0.939836	-4.95887	1.73402e-06	1.91747e-05	4.60707	C2
DIRAS3	1.0507	3.48704	4.95302	1.78003e-06	1.96373e-05	4.58205	C1		prognosic_risk
AC090204.1	1.08471	1.49625	4.95296	1.78052e-06	1.96385e-05	4.58179	C1
RP11-199F11.2	-0.677856	0.13954	-4.95064	1.79913e-06	1.98142e-05	4.57186	C2
SHISA7	-1.56955	-0.154193	-4.95003	1.80403e-06	1.98513e-05	4.56926	C2
CCNB1	-0.720519	4.12356	-4.94415	1.85218e-06	2.03551e-05	4.5441	C2
FNDC8	-0.756897	#NAME?	-4.94174	1.90012e-06	2.08333e-05	4.53029	C2
SH2D1B	1.01661	#NAME?	4.94202	1.92695e-06	2.10961e-05	4.52473	C1		prognosic_risk
AC005070.3	-0.616472	-1.2665	-4.9341	1.93729e-06	2.12047e-05	4.50119	C2
PARVB	0.600868	1.81633	4.93299	1.94697e-06	2.13063e-05	4.49643	C1
MIR25	-0.800367	2.46221	-4.92949	1.97759e-06	2.16093e-05	4.48153	C2
FBXL18	-0.588944	0.636452	-4.92936	1.97871e-06	2.1617e-05	4.48099	C2
HOXB6	1.6322	#NAME?	4.93145	1.98931e-06	2.17144e-05	4.48079	C1
TNFRSF11B	1.06982	1.40593	4.92744	1.99584e-06	2.17719e-05	4.47276	C1
NOC2LP2	-0.601102	-2.6491	-4.92713	1.99854e-06	2.17967e-05	4.47147	C2
STRIP2	-0.697217	1.10331	-4.92396	2.027e-06	2.20514e-05	4.45796	C2
AC091182.2	1.2055	#NAME?	4.93598	2.11542e-06	2.29072e-05	4.45684	C1		prognosic_risk
RPSAP52	1.382	#NAME?	4.92296	2.04587e-06	2.22379e-05	4.45073	C1		prognosic_risk
C22orf34	0.646245	-2.16493	4.92171	2.04745e-06	2.22475e-05	4.44838	C1
E2F7	-0.819781	0.279596	-4.92125	2.05173e-06	2.22829e-05	4.44638	C2
KCNH4	-1.05424	#NAME?	-4.91671	2.10364e-06	2.27893e-05	4.42414	C2
ATF7IP2	0.681516	-1.4894	4.91573	2.10283e-06	2.27853e-05	4.42289	C1
LRRTM1	-1.17981	-0.530874	-4.91501	2.10953e-06	2.28483e-05	4.41986	C2
SP140	0.703568	-1.29145	4.91301	2.1285e-06	2.30344e-05	4.41131	C1
TCHH	1.14472	#NAME?	4.91214	2.17857e-06	2.35368e-05	4.39846	C1
CRTC3-AS1	-0.629458	-1.47667	-4.90872	2.16953e-06	2.34539e-05	4.39308	C2
KHSRPP1	-0.765759	-2.5217	-4.90833	2.17332e-06	2.34899e-05	4.39142	C2
SOX9	-0.645927	5.7103	-4.90718	2.18445e-06	2.35856e-05	4.38654	C2
CNKSR2	-0.667217	0.904152	-4.90661	2.18994e-06	2.364e-05	4.38414	C2
DCBLD2	0.756954	2.03904	4.90418	2.21377e-06	2.38722e-05	4.37381	C1
HCG15	-0.706183	-0.470555	-4.89901	2.26532e-06	2.43432e-05	4.35183	C2
AQP3	0.860586	-0.687707	4.89857	2.26976e-06	2.43845e-05	4.34997	C1
GTSF1	0.869094	-2.25619	4.89805	2.27495e-06	2.44352e-05	4.34778	C1
FMN1	0.795149	-2.54333	4.89588	2.29705e-06	2.46265e-05	4.33856	C1
REEP1	-0.8178	2.46701	-4.89464	2.30973e-06	2.4747e-05	4.3333	C2
IL2RB	0.922643	-1.09414	4.89288	2.32785e-06	2.49257e-05	4.32584	C1
DLEU2L	-0.691741	-2.93478	-4.89157	2.34149e-06	2.50562e-05	4.32027	C2
KCNMB1	0.779611	0.703115	4.89021	2.35567e-06	2.5187e-05	4.3145	C1
PWAR5	-1.0239	-2.4811	-4.88972	2.36083e-06	2.5237e-05	4.31242	C2
SPAG4	0.996521	1.07876	4.88223	2.44064e-06	2.60202e-05	4.28068	C1
AC254562.3	-0.727862	0.25974	-4.88191	2.4441e-06	2.6041e-05	4.27933	C2
TRIM46	-0.622996	1.17316	-4.88151	2.4484e-06	2.60653e-05	4.27766	C2
CNKSR1	-1.00749	-1.81118	-4.88065	2.45773e-06	2.61593e-05	4.27403	C2
HNRNPA3P12	-0.624049	#NAME?	-4.88041	2.48357e-06	2.63963e-05	4.27313	C2
TMEM121B	-0.722532	0.85558	-4.88006	2.46417e-06	2.62224e-05	4.27153	C2
SRPX	1.02385	5.23756	4.8798	2.46708e-06	2.6248e-05	4.2704	C1
NFATC2	0.619277	0.7089	4.87849	2.48136e-06	2.63782e-05	4.26489	C1
C7orf61	-0.702688	1.57813	-4.87115	2.56349e-06	2.71731e-05	4.23382	C2
PIK3C2B	-0.827917	1.15032	-4.87025	2.57374e-06	2.72762e-05	4.23001	C2
UBE2S	-0.660041	4.1168	-4.86913	2.58646e-06	2.73775e-05	4.22531	C2	G2M_check_point
CD302	0.597288	1.23665	4.86881	2.59018e-06	2.74054e-05	4.22394	C1
CLIC2	0.649147	1.3648	4.86153	2.67491e-06	2.82269e-05	4.19322	C1
GPBAR1	0.657785	-2.11647	4.85824	2.7142e-06	2.86064e-05	4.17931	C1
RPL22L1	0.736666	3.22452	4.85424	2.76263e-06	2.90636e-05	4.16244	C1
ANXA1	0.907124	5.87674	4.85262	2.78241e-06	2.92597e-05	4.15563	C1
PTTG1	-0.697514	3.9907	-4.85171	2.79358e-06	2.93653e-05	4.15181	C2	G2M_check_point
RP11-111M22.5	-1.00391	#NAME?	-4.84838	2.97421e-06	3.10243e-05	4.12669	C2
PPFIA3	-0.6481	1.21953	-4.84551	2.87116e-06	3.00768e-05	4.12568	C2
DHRS13	-0.666721	1.47586	-4.8443	2.88656e-06	3.02136e-05	4.12058	C2
LINC00578	1.19098	#NAME?	4.84423	2.91391e-06	3.04752e-05	4.11483	C1
AC006042.3	-0.824096	#NAME?	-4.8414	3.03608e-06	3.15678e-05	4.10057	C2
SYCE3	0.950834	-0.183438	4.83291	3.03519e-06	3.15649e-05	4.07269	C1
GOLGA6L9	-0.758346	-1.26549	-4.83181	3.04998e-06	3.16868e-05	4.06805	C2
FAM72C	-0.931591	-2.88543	-4.8293	3.08388e-06	3.20262e-05	4.05751	C2
AL023653.1	0.696892	#NAME?	4.82913	3.15792e-06	3.26769e-05	4.05189	C1
AC023157.1	0.744382	-0.0811772	4.82562	3.13419e-06	3.24616e-05	4.04208	C1
DPP4	1.25265	0.195738	4.8217	3.18873e-06	3.29627e-05	4.02563	C1
KIF1A	-1.0295	3.83195	-4.82037	3.20749e-06	3.31368e-05	4.02003	C2
NOS1AP	-0.758475	-0.521093	-4.82005	3.21194e-06	3.31695e-05	4.01871	C2
DUSP26	-1.16513	2.04425	-4.81797	3.24145e-06	3.34275e-05	4.00999	C2
AC083867.2	-1.04633	#NAME?	-4.8205	3.44707e-06	3.53296e-05	4.00458	C2
CFH	0.90777	1.80772	4.81556	3.27606e-06	3.37508e-05	3.99986	C1
UNC80	-0.85077	-0.536409	-4.81537	3.27881e-06	3.37724e-05	3.99906	C2
PYGL	0.593788	3.91804	4.81357	3.30484e-06	3.40134e-05	3.99153	C1
AL136981.2	-0.585186	-0.658793	-4.81222	3.32447e-06	3.42018e-05	3.98588	C2
HNRNPA1P50	-0.631182	-1.79602	-4.80902	3.37152e-06	3.46101e-05	3.97248	C2
AP000695.1	0.856767	#NAME?	4.8003	3.51842e-06	3.59682e-05	3.93344	C1
APBA1	-0.710727	0.833332	-4.79875	3.52683e-06	3.60399e-05	3.92955	C2
IL7	0.812608	-1.0607	4.79665	3.55946e-06	3.63446e-05	3.92077	C1
AC093915.1	-1.40409	#NAME?	-4.79513	3.90946e-06	3.96288e-05	3.90092	C2
SYTL1	0.785332	-2.56294	4.79109	3.64728e-06	3.71533e-05	3.89753	C1
OLFML2B	0.874431	3.18078	4.79059	3.65535e-06	3.72281e-05	3.89543	C1
GSDMD	0.733087	2.74267	4.79041	3.65813e-06	3.72406e-05	3.8947	C1
FAM20C	0.796808	5.22187	4.79024	3.66093e-06	3.72556e-05	3.89397	C1
PGBD4P3	-0.692053	#NAME?	-4.78428	3.95274e-06	4.00048e-05	3.85413	C2
DNAH10OS	-0.696787	-0.459149	-4.77414	3.92802e-06	3.97935e-05	3.82686	C2
CXCR4	0.656076	4.85734	4.7739	3.93204e-06	3.98264e-05	3.82589	C1
ASB9	0.75032	-0.874584	4.76769	4.04018e-06	4.077e-05	3.80004	C1
RIC3	-0.765275	1.0348	-4.76749	4.04371e-06	4.07977e-05	3.7992	C2
RAP1GAP	-0.861676	2.68868	-4.76698	4.05282e-06	4.08816e-05	3.79706	C2
AC104966.1	1.12341	#NAME?	4.76687	4.07217e-06	4.10608e-05	3.79414	C1
DUSP8	-0.809008	1.64141	-4.75484	4.2731e-06	4.29277e-05	3.74663	C2
AC002091.2	0.939504	#NAME?	4.75435	4.37635e-06	4.38627e-05	3.735	C1
RRM2	-0.754705	3.28706	-4.75134	4.33869e-06	4.35106e-05	3.73212	C2
CDC14C	-1.40743	#NAME?	-4.75549	4.4563e-06	4.46035e-05	3.7321	C2
DIAPH3	-0.62432	-0.261774	-4.74738	4.4141e-06	4.42068e-05	3.71571	C2
CASC8	1.03575	#NAME?	4.74778	4.60717e-06	4.59624e-05	3.7004	C1		prognosic_risk
OR2I1P	1.32473	#NAME?	4.74298	4.55741e-06	4.55098e-05	3.69019	C1
XKR5	-1.10236	#NAME?	-4.74075	4.6217e-06	4.60896e-05	3.68749	C2
DOCK5	0.902675	-0.849566	4.73817	4.59446e-06	4.58493e-05	3.67756	C1
DHFRP1	-0.6825	-0.400833	-4.72929	4.7753e-06	4.74566e-05	3.6408	C2
TUBA4A	0.803878	2.55251	4.72171	4.93492e-06	4.88174e-05	3.60949	C1
MOCOS	0.992927	-1.83528	4.72157	4.93778e-06	4.88273e-05	3.60893	C1
IGFBP4	0.684684	5.70292	4.72089	4.95249e-06	4.89549e-05	3.6061	C1
AL441992.2	0.605412	1.23373	4.72088	4.95258e-06	4.89549e-05	3.60608	C1
AC114811.2	-0.658922	-2.17906	-4.71763	5.02297e-06	4.95844e-05	3.59265	C2
CYGB	0.974406	0.302995	4.71495	5.08155e-06	5.01243e-05	3.58161	C1
CHST9	-1.3466	0.0527003	-4.7144	5.09373e-06	5.02349e-05	3.57933	C2
AMZ1	-0.911744	-1.29008	-4.71336	5.11669e-06	5.04421e-05	3.57505	C2
CDC42EP5	0.885664	0.538983	4.71211	5.14445e-06	5.06867e-05	3.5699	C1
RAB38	0.876356	-0.391137	4.7103	5.18497e-06	5.10539e-05	3.56242	C1
SLC25A41	-0.839355	#NAME?	-4.70943	5.22589e-06	5.1401e-05	3.55953	C2
AC006483.1	0.798848	#NAME?	4.71112	5.23149e-06	5.14365e-05	3.55884	C1
OBI1-AS1	-1.25075	#NAME?	-4.70858	5.24526e-06	5.15425e-05	3.55304	C2
ZFHX2	-0.698599	-0.995137	-4.70469	5.31233e-06	5.21521e-05	3.53932	C2
AL359263.1	-0.60515	-2.63584	-4.70432	5.32089e-06	5.22064e-05	3.53779	C2
CAPN5	-0.627151	4.14981	-4.69627	5.50926e-06	5.38502e-05	3.50467	C2
CLEC4E	1.13037	-0.194052	4.69614	5.51227e-06	5.38694e-05	3.50415	C1
IDO1	1.61235	-2.35035	4.69395	5.56472e-06	5.43408e-05	3.49514	C1
LINC01003	-0.613781	3.247	-4.69386	5.56697e-06	5.43526e-05	3.49476	C2
AC114947.2	-0.807289	-0.796701	-4.69249	5.59981e-06	5.46423e-05	3.48916	C2
FZD7	0.811541	3.44966	4.69114	5.63271e-06	5.49115e-05	3.48358	C1
AC079780.1	-0.707718	#NAME?	-4.68643	5.79512e-06	5.62825e-05	3.46274	C2
SNX32	-0.642929	0.290485	-4.68588	5.76189e-06	5.6023e-05	3.462	C2
COL1A1	1.45822	4.39075	4.68575	5.76503e-06	5.60429e-05	3.46148	C1
TSPAN7	-0.716827	5.86415	-4.68562	5.76841e-06	5.60652e-05	3.46093	C2
LINC01614	1.31869	#NAME?	4.68054	5.96865e-06	5.77833e-05	3.43629	C1
APOC2	0.844601	1.08753	4.67669	5.99472e-06	5.79924e-05	3.42431	C1
RP11-139H14.5	-0.892896	-2.37433	-4.67607	6.01072e-06	5.81253e-05	3.42177	C2
MCUB	0.638437	3.42854	4.67525	6.0319e-06	5.83083e-05	3.41842	C1
COL3A1	1.33456	4.91404	4.67129	6.13582e-06	5.9125e-05	3.40217	C1
RBBP4P4	-0.699692	#NAME?	-4.6684	6.26254e-06	6.02338e-05	3.39204	C2
LETM1P2	-1.16014	#NAME?	-4.66953	6.36359e-06	6.11034e-05	3.39123	C2
UBE2SP2	-0.697327	0.319206	-4.66741	6.23906e-06	6.00304e-05	3.38629	C2
P2RY10	1.06873	#NAME?	4.67467	6.64768e-06	6.36422e-05	3.36507	C1
OTUD7A	-0.759117	-1.30223	-4.6544	6.59783e-06	6.32118e-05	3.3331	C2
IBSP	1.62907	2.25086	4.65397	6.61003e-06	6.33052e-05	3.33135	C1
UBE2T	-0.726243	4.05166	-4.65071	6.70321e-06	6.41382e-05	3.31803	C2
PKD1P1	-0.847525	#NAME?	-4.65545	7.24727e-06	6.87713e-05	3.31712	C2
AC005696.4	-1.13	-0.193581	-4.64965	6.7337e-06	6.43942e-05	3.31372	C2
SKA2P1	-0.645126	#NAME?	-4.64933	6.76939e-06	6.46996e-05	3.31331	C2
LOXL1	1.06254	1.76748	4.6474	6.79885e-06	6.49183e-05	3.30456	C1
IGF2BP3	-1.01283	0.110312	-4.6454	6.85742e-06	6.53838e-05	3.2964	C2
CELF3	-1.45531	0.960062	-4.64475	6.87667e-06	6.55553e-05	3.29373	C2
ACBD7	-1.00907	0.938294	-4.64287	6.93227e-06	6.60366e-05	3.28607	C2
MGAT5B	-0.907355	0.98444	-4.64232	6.94865e-06	6.61683e-05	3.28383	C2
RAPGEF4	-0.803794	1.4274	-4.63894	7.04987e-06	6.70457e-05	3.27008	C2
USP54	-0.621865	2.17712	-4.63531	7.16033e-06	6.80337e-05	3.25529	C2
SELL	0.974324	1.68561	4.63418	7.19516e-06	6.83269e-05	3.25068	C1
APOC1P1	0.862763	-0.612469	4.63319	7.22556e-06	6.8603e-05	3.24667	C1
COL10A1	1.48795	#NAME?	4.63234	7.33785e-06	6.94905e-05	3.23692	C1
RNF208	-0.585392	3.74912	-4.6288	7.36265e-06	6.96998e-05	3.2288	C2
TRBC1	1.01329	#NAME?	4.64601	8.00632e-06	7.50649e-05	3.22618	C1		prognosic_risk
ELFN2	-1.57046	-0.518228	-4.6269	7.42267e-06	7.02166e-05	3.22108	C2
ANXA2P3	0.905852	-2.44743	4.62593	7.45363e-06	7.04708e-05	3.21712	C1
TYMS	-0.662285	4.21949	-4.62223	7.57248e-06	7.1516e-05	3.20208	C2
LINC02391	0.676702	#NAME?	4.61928	7.69799e-06	7.2582e-05	3.18807	C1
AC099524.1	0.844123	#NAME?	4.6192	7.73046e-06	7.28086e-05	3.18571	C1
MCF2L	-0.704234	0.918896	-4.6181	7.70723e-06	7.26559e-05	3.18531	C2
AC090409.1	0.759371	-1.16757	4.61743	7.72917e-06	7.28086e-05	3.18261	C1
OSMR	0.862729	3.11598	4.61628	7.76707e-06	7.3096e-05	3.17796	C1
AC010457.1	0.896617	#NAME?	4.61359	8.04468e-06	7.53426e-05	3.15462	C1
PDXP	-0.673007	0.0207311	-4.60818	8.0402e-06	7.53142e-05	3.1451	C2
SCAT1	1.02931	#NAME?	4.61138	8.18765e-06	7.65706e-05	3.1414	C1
LRRN4CL	0.983261	1.82181	4.60303	8.21869e-06	7.6847e-05	3.12423	C1
SATB1	-0.688643	1.31149	-4.6012	8.28315e-06	7.73378e-05	3.11681	C2
POMK	-0.677469	-0.644929	-4.6006	8.30423e-06	7.75064e-05	3.11439	C2
DPYS	0.985061	#NAME?	4.60102	8.35272e-06	7.7903e-05	3.11212	C1
HAS1	1.20458	#NAME?	4.6005	8.47013e-06	7.88984e-05	3.1068	C1		prognosic_risk
AL138789.1	-0.868449	#NAME?	-4.59947	8.87407e-06	8.22345e-05	3.10582	C2
BCLAF1P2	-0.620199	-2.76053	-4.597	8.4323e-06	7.85885e-05	3.09985	C2
LINC01871	0.948776	#NAME?	4.59938	8.54483e-06	7.94797e-05	3.09729	C1
GLYCTK-AS1	-1.29974	#NAME?	-4.59708	8.49388e-06	7.90484e-05	3.09619	C2
IGHG1	1.93129	0.315397	4.59561	8.48254e-06	7.89713e-05	3.0942	C1
DNAH10	-0.709141	-3.30691	-4.5949	8.50819e-06	7.91674e-05	3.09133	C2
AC008567.2	-0.837961	#NAME?	-4.59432	8.8744e-06	8.22345e-05	3.09041	C2
DGKB	-1.07721	0.142571	-4.59178	8.62197e-06	8.01828e-05	3.07871	C2
LNCTAM34A	0.894729	-0.139071	4.5906	8.66505e-06	8.0503e-05	3.07397	C1
C9orf129	-0.946219	-1.62162	-4.59058	8.66575e-06	8.0503e-05	3.0739	C2
CRIP1	0.682038	-1.63295	4.59027	8.67724e-06	8.05953e-05	3.07264	C1
EYS	-0.766395	-5.33492	-4.58851	8.74255e-06	8.11582e-05	3.06551	C2
RPL23AP81	-0.8877	#NAME?	-4.58539	8.926e-06	8.2683e-05	3.05518	C2
LRRTM2	-0.888452	1.61202	-4.58523	8.86517e-06	8.21932e-05	3.05228	C2
GAD1	-1.14098	0.833365	-4.58248	8.96932e-06	8.30694e-05	3.04118	C2
KLHL13	-0.585533	1.72107	-4.5823	8.97615e-06	8.31178e-05	3.04046	C2
CAV1	0.957197	4.28148	4.57863	9.1172e-06	8.43028e-05	3.02564	C1
HSPB1P1	0.626099	2.55388	4.57616	9.21338e-06	8.50252e-05	3.01567	C1
RUNX1	0.757459	1.19438	4.5724	9.36134e-06	8.62521e-05	3.00054	C1
FAM131B	-0.861809	3.40909	-4.57177	9.38629e-06	8.64512e-05	2.99801	C2
AL365361.1	-1.0714	-1.06748	-4.57167	9.39024e-06	8.64721e-05	2.99761	C2
HMGN2P6	-0.65548	-0.525572	-4.57141	9.40069e-06	8.6553e-05	2.99655	C2
AC145676.1	0.933169	-2.26604	4.56962	9.47249e-06	8.71364e-05	2.98932	C1
HAUS6P1	-0.773308	#NAME?	-4.56923	9.70685e-06	8.89757e-05	2.98517	C2
B3GAT1	-0.7977	3.11033	-4.56776	9.54737e-06	8.77472e-05	2.98184	C2
GPR39	0.930862	#NAME?	4.56702	9.61284e-06	8.82548e-05	2.97697	C1
HPD	1.15605	0.018748	4.56593	9.62144e-06	8.82975e-05	2.9745	C1
ALOX15B	1.34959	-0.189169	4.56586	9.62432e-06	8.82975e-05	2.97422	C1
RP11-554A11.9	-0.981915	#NAME?	-4.56093	9.93746e-06	9.0848e-05	2.95171	C2
SLC15A3	0.604685	2.37336	4.55715	9.98579e-06	9.12575e-05	2.9392	C1
AL121827.1	-1.30301	#NAME?	-4.56174	1.15451e-05	0.000104106	2.93369	C2
ATP2A1-AS1	-0.706553	1.18852	-4.55348	1.0142e-05	9.26193e-05	2.92446	C2
LIPE	-0.702271	0.800037	-4.55224	1.01953e-05	9.30076e-05	2.91948	C2
PLCXD2	-1.22191	#NAME?	-4.54957	1.06286e-05	9.65348e-05	2.90896	C2
CD99	0.59178	7.45568	4.54833	1.03654e-05	9.43268e-05	2.90377	C1
LILRA1	0.732597	-0.0452602	4.54407	1.05534e-05	9.5953e-05	2.8867	C1
C1orf226	-0.609871	2.73023	-4.54087	1.06971e-05	9.70888e-05	2.87386	C2
AC011503.2	-0.825244	-0.642016	-4.53964	1.07526e-05	9.75578e-05	2.86895	C2
NPIPB6	-0.93727	#NAME?	-4.539	1.08208e-05	9.81113e-05	2.86762	C2
STC1	1.126	1.33462	4.53813	1.08211e-05	9.81113e-05	2.86291	C1		prognosic_risk
PCOLCE	1.02678	3.68705	4.53292	1.10615e-05	0.000100115	2.84205	C1
ELAVL4	-1.34274	0.361827	-4.52549	1.14132e-05	0.000103084	2.81234	C2
CNN2	0.828439	2.99677	4.52468	1.14521e-05	0.000103397	2.80911	C1
ANKRD22	0.948472	1.29091	4.52335	1.15166e-05	0.000103943	2.80378	C1
A2M	0.601915	7.24121	4.52273	1.15467e-05	0.000104106	2.8013	C1
LEF1-AS1	0.860014	#NAME?	4.51941	1.17506e-05	0.000105826	2.78631	C1
CCDC200	0.664192	-1.65311	4.51574	1.1891e-05	0.000106912	2.77341	C1
AL049836.1	0.959222	#NAME?	4.51799	1.24805e-05	0.000111668	2.75949	C1
HLA-DRB6	1.18664	3.11529	4.5096	1.2202e-05	0.00010948	2.74891	C1
RCN3	0.713109	2.95541	4.50805	1.22815e-05	0.000109983	2.74275	C1
AC074011.1	0.772736	#NAME?	4.50641	1.27835e-05	0.000114044	2.72291	C1
NECTIN1	-0.714001	2.08804	-4.49574	1.29321e-05	0.000115269	2.69377	C2
GNG2	-0.605457	3.66235	-4.4946	1.2994e-05	0.000115802	2.68924	C2
GPR18	0.933602	#NAME?	4.49647	1.3125e-05	0.000116788	2.68804	C1
SIGLEC11	0.826792	-1.05126	4.49381	1.30374e-05	0.000116108	2.68608	C1
AKNAD1	-0.874489	-1.21929	-4.49045	1.32219e-05	0.00011759	2.67274	C2
RGS8	-0.980025	-1.20782	-4.48986	1.32546e-05	0.00011786	2.6704	C2
KMT2D	-0.612595	1.31487	-4.48908	1.32979e-05	0.000118205	2.6673	C2
PROS1	0.713468	3.70363	4.48761	1.33801e-05	0.000118853	2.66146	C1
AC012435.2	-0.668764	#NAME?	-4.48632	1.34991e-05	0.000119766	2.65777	C2
AF233439.1	-1.142	#NAME?	-4.48514	1.41876e-05	0.000125102	2.65396	C2
MLLT11	-0.618878	4.62757	-4.48564	1.34908e-05	0.000119714	2.65364	C2
SLC25A53	-0.622851	0.473537	-4.48364	1.36039e-05	0.000120469	2.64573	C2
GSDMA	1.44558	#NAME?	4.48061	1.3825e-05	0.000122197	2.63205	C1
HAL	0.96834	#NAME?	4.47696	1.41864e-05	0.000125102	2.62194	C1
LRRN4	-0.904206	#NAME?	-4.47729	1.48355e-05	0.000129929	2.62032	C2
KCNIP2	-0.997599	1.02394	-4.47585	1.40544e-05	0.000124076	2.61482	C2
AC008750.2	-0.800208	#NAME?	-4.47423	1.4453e-05	0.000126987	2.60752	C2
AC121493.1	-0.917479	#NAME?	-4.47253	1.4349e-05	0.000126246	2.60147	C2
AL049697.1	-0.671195	#NAME?	-4.47127	1.43747e-05	0.000126386	2.59817	C2
MXRA5	1.20775	1.04964	4.47128	1.43251e-05	0.000126078	2.59673	C1		prognosic_risk
HLA-F	0.660698	2.78346	4.47081	1.43532e-05	0.000126248	2.59487	C1
TMEM35A	-0.829641	2.31018	-4.46985	1.44106e-05	0.000126658	2.59109	C2
RTP5	-1.4971	-0.771429	-4.46649	1.46144e-05	0.000128275	2.57777	C2
KIAA1217	0.70738	0.0535291	4.4628	1.48409e-05	0.000129954	2.56318	C1
CATSPERB	1.0924	#NAME?	4.4668	1.51297e-05	0.000132214	2.56215	C1
AL662791.1	-0.723185	-1.25204	-4.46203	1.48886e-05	0.000130306	2.56014	C2
GAS2L3	-0.644261	1.0243	-4.4619	1.48965e-05	0.000130353	2.55964	C2
SLC8A3	-1.30995	-0.683289	-4.4576	1.51659e-05	0.000132463	2.54265	C2
FAXC	-0.591321	-0.0427602	-4.45262	1.54834e-05	0.000134986	2.523	C2
HMMR	-0.731445	1.1793	-4.4496	1.56793e-05	0.000136533	2.51108	C2	G2M_check_point
AL035252.4	-0.599717	-1.31933	-4.44638	1.58906e-05	0.000138209	2.49839	C2
ASXL3	-1.05897	-1.85651	-4.44427	1.6031e-05	0.000139313	2.49005	C2
COL1A2	1.18283	4.59775	4.4421	1.61762e-05	0.00014041	2.48151	C1
BEND3P3	-0.771558	#NAME?	-4.43376	1.68586e-05	0.000145843	2.4519	C2
AC007619.1	-0.834773	#NAME?	-4.42949	1.75858e-05	0.000151274	2.43683	C2
NFE2L3	0.728275	1.41833	4.43	1.70094e-05	0.000147074	2.43391	C1
SH3RF2	1.21321	#NAME?	4.42603	1.74657e-05	0.000150441	2.41374	C1		prognosic_risk
PCDHGA6	-0.810781	-1.60656	-4.42402	1.74363e-05	0.000150288	2.41042	C2
AC007344.1	1.1601	#NAME?	4.42225	1.79252e-05	0.000153836	2.39721	C1
CPXM1	-0.825093	4.6867	-4.42024	1.77114e-05	0.000152228	2.39558	C2
MYORG	-0.700244	2.15128	-4.41456	1.81329e-05	0.000155308	2.3733	C2
AC021066.1	0.929064	#NAME?	4.41573	1.82873e-05	0.000156495	2.37188	C1
SLC37A2	0.670862	1.27287	4.41081	1.84156e-05	0.000157521	2.35864	C1
CIITA	0.735546	0.450472	4.40479	1.88797e-05	0.000161095	2.33506	C1
MAP6	-0.611008	3.02724	-4.40474	1.88838e-05	0.0001611	2.33486	C2
CCDC136	-0.724566	1.72595	-4.40331	1.89955e-05	0.000161945	2.32927	C2
HCP5	0.846278	2.32623	4.40103	1.91754e-05	0.000163342	2.32034	C1
KBTBD11	-0.677824	2.55988	-4.40099	1.91782e-05	0.000163342	2.3202	C2
ADH6	-0.833211	#NAME?	-4.39914	1.95812e-05	0.000166473	2.31662	C2
FABP5	1.0882	4.60847	4.39635	1.95491e-05	0.000166254	2.30206	C1
ZNF521	-0.595835	2.70991	-4.39403	1.97372e-05	0.000167551	2.29299	C2
RIMKLA	-0.725079	0.121842	-4.39219	1.9887e-05	0.000168601	2.28583	C2
AHRR	-0.680439	-1.64394	-4.39152	1.99424e-05	0.00016895	2.2832	C2
PALM	-0.74589	3.70688	-4.38565	2.04303e-05	0.000172613	2.26031	C2
POU3F2	-0.702787	3.78874	-4.37777	2.11034e-05	0.000177545	2.22962	C2
AL355297.2	-0.83854	#NAME?	-4.37493	2.14884e-05	0.00018049	2.22212	C2
DOCK9-DT	0.791776	-0.93436	4.37507	2.13394e-05	0.000179443	2.21909	C1
CD80	0.794586	#NAME?	4.37503	2.14106e-05	0.000179895	2.21756	C1
CENPM	-0.713989	2.20986	-4.37195	2.16144e-05	0.000181431	2.20697	C2
MZB1	1.1827	#NAME?	4.37185	2.17617e-05	0.000182519	2.20691	C1
NTRK3	-0.692556	1.03379	-4.37144	2.16595e-05	0.00018178	2.20499	C2
CELF5	-1.38986	0.225033	-4.36924	2.18564e-05	0.000183195	2.19642	C2
ZNF878	-0.740336	#NAME?	-4.36756	2.21473e-05	0.000185303	2.19353	C2
NOS2P3	-0.885195	#NAME?	-4.36427	2.25937e-05	0.00018861	2.17786	C2
CFAP58-DT	0.950168	-0.347065	4.36415	2.23174e-05	0.000186605	2.17667	C1
DCSTAMP	1.06335	#NAME?	4.36312	2.25542e-05	0.000188342	2.16994	C1
TRPV4	0.714643	-1.22312	4.36174	2.25399e-05	0.000188252	2.16728	C1
RNF112	-0.639513	2.47006	-4.35723	2.29598e-05	0.000191358	2.14981	C2
RMI2	-0.617391	1.46915	-4.35087	2.35665e-05	0.000195972	2.12513	C2
AC007622.1	-0.749811	#NAME?	-4.34438	2.49165e-05	0.000206005	2.10721	C2
AC009220.3	-0.617776	-1.32355	-4.34472	2.41666e-05	0.000200543	2.10133	C2
RNU6-850P	-0.886914	#NAME?	-4.34291	2.48973e-05	0.000205912	2.10112	C2
SERPINA5	1.01801	0.882604	4.34455	2.41834e-05	0.00020065	2.10067	C1
RNF144A	-0.633785	2.40119	-4.34407	2.42309e-05	0.000200979	2.09882	C2
AC111152.3	0.67002	#NAME?	4.34115	2.45983e-05	0.000203733	2.0862	C1
TMEM179	-1.16435	0.533239	-4.34041	2.45961e-05	0.000203733	2.08466	C2
TMEM151B	-1.10228	0.119341	-4.34039	2.45982e-05	0.000203733	2.08458	C2
MIR4737	-0.677288	#NAME?	-4.33792	2.50811e-05	0.000207267	2.07744	C2
AC104964.3	-0.759562	-3.47548	-4.33765	2.48758e-05	0.000205768	2.07397	C2
AL117339.4	-0.715608	-3.58465	-4.33485	2.51614e-05	0.000207798	2.06317	C2
PSAT1P3	-0.676365	#NAME?	-4.33212	2.55218e-05	0.000210236	2.0545	C2
MYL12BP2	0.587587	-1.79887	4.33166	2.54914e-05	0.000210053	2.05084	C1
AL121929.3	-1.06665	-1.75059	-4.3309	2.557e-05	0.0002106	2.04793	C2
CATIP	1.01263	#NAME?	4.32767	2.60695e-05	0.000214339	2.03289	C1
UBE2SP1	-0.622436	1.27348	-4.32552	2.6138e-05	0.000214868	2.02715	C2
FAM83H	0.784787	-1.11708	4.31671	2.70933e-05	0.000221523	1.9932	C1
HLA-C	0.593596	8.10299	4.31434	2.73557e-05	0.000223481	1.98408	C1
FRRS1	0.69148	-1.139	4.31317	2.74863e-05	0.000224488	1.97958	C1
SELE	1.19573	#NAME?	4.31164	2.81763e-05	0.00022962	1.97232	C1
PWAR6	-0.69979	1.57235	-4.3071	2.81728e-05	0.00022962	1.95625	C2
AL031577.1	0.664368	-1.48334	4.30707	2.81768e-05	0.00022962	1.95612	C1
AC074135.1	-1.08306	#NAME?	-4.30556	2.86088e-05	0.00023292	1.94666	C2
DBF4P1	-0.645919	-3.12816	-4.30442	2.84812e-05	0.000231954	1.94596	C2
SLC45A2	-0.797663	#NAME?	-4.30351	2.96015e-05	0.000239869	1.94407	C2
AC093010.3	-0.622169	4.71708	-4.3035	2.85879e-05	0.000232786	1.94242	C2
IGSF6	0.655051	2.22859	4.30212	2.87486e-05	0.000233801	1.93712	C1
AL365181.4	-1.02901	#NAME?	-4.30108	2.95018e-05	0.000239137	1.9338	C2
VAX2	-0.87707	1.80544	-4.29875	2.91455e-05	0.000236693	1.92416	C2
TUBB6	0.722838	3.86768	4.2962	2.94489e-05	0.000238782	1.91437	C1
CXCR2	0.87685	-1.02442	4.29588	2.94861e-05	0.000239047	1.91317	C1
TMEM154	0.639325	-0.79899	4.29419	2.96898e-05	0.000240472	1.90667	C1
CCR3	0.806527	#NAME?	4.29521	3.09237e-05	0.000249528	1.89855	C1
TEX26	1.10472	0.640174	4.29078	3.01025e-05	0.000243548	1.89362	C1
AC007402.1	-1.62676	#NAME?	-4.28514	3.17698e-05	0.000255398	1.89104	C2
FP325335.1	-1.24329	#NAME?	-4.2863	3.17266e-05	0.000255091	1.88216	C2
EXOC5P1	-0.729689	-3.2252	-4.28478	3.08431e-05	0.000248994	1.87065	C2
FN1	0.726512	6.14635	4.281	3.13196e-05	0.000252171	1.85616	C1
VN1R20P	-0.725183	#NAME?	-4.27263	3.26852e-05	0.000262064	1.82714	C2
AC092164.1	-0.719665	-0.265003	-4.2731	3.23364e-05	0.000259711	1.82597	C2
SIGLEC12	1.35333	#NAME?	4.26976	3.36866e-05	0.00026905	1.8152	C1
DGCR9	-0.840399	-0.956861	-4.26935	3.283e-05	0.000262981	1.81165	C2
LEAP2	-0.595958	-0.409341	-4.26234	3.37715e-05	0.000269604	1.78494	C2
NES	-0.674263	6.8669	-4.25603	3.46426e-05	0.000276004	1.76088	C2
PCDHGA5	-0.798807	-2.45144	-4.25502	3.47833e-05	0.000276827	1.75705	C2
PSAT1P4	-0.748861	#NAME?	-4.25514	3.50708e-05	0.000278857	1.75421	C2
NBL1	0.628617	2.13606	4.25318	3.50424e-05	0.000278674	1.75005	C1
RP11-524D16__A.3	0.98986	1.64586	4.24768	3.58267e-05	0.000284299	1.72914	C1
CLECL1	0.87781	#NAME?	4.24753	3.59511e-05	0.000285067	1.72749	C1
ME1	0.970603	1.38923	4.24693	3.59357e-05	0.000284989	1.72627	C1
AC131263.1	-0.614003	#NAME?	-4.24557	3.63397e-05	0.000287867	1.72214	C2
ISL2	-0.897804	-0.893301	-4.24301	3.65064e-05	0.000288939	1.71139	C2
SLC39A14	0.614861	3.96482	4.24026	3.69119e-05	0.000291924	1.70096	C1
SYN3	-0.904625	-1.98545	-4.23465	3.77535e-05	0.000297897	1.67967	C2
PNPT1P1	-0.626947	#NAME?	-4.2303	3.88615e-05	0.000305893	1.67227	C2
PLAC9P1	1.10472	#NAME?	4.2304	4.00722e-05	0.000314466	1.65684	C1
ARHGEF26	-0.585833	3.37563	-4.22818	3.87464e-05	0.000305126	1.65517	C2
RP11-180P8.1	-0.752245	#NAME?	-4.22516	4.30238e-05	0.000335288	1.64326	C2
PIK3CG	0.704062	-0.500709	4.22455	3.93153e-05	0.000309276	1.64141	C1
KLHL6	0.641258	-0.814849	4.2233	3.9513e-05	0.000310596	1.63667	C1
RGS7BP	-0.889095	-0.934397	-4.22248	3.96424e-05	0.000311423	1.63358	C2
GREB1	-0.651792	-0.236532	-4.21827	4.0317e-05	0.00031605	1.61766	C2
LOXL2	0.831845	3.05651	4.21707	4.05108e-05	0.000317377	1.61313	C1
MYCL	-0.775231	0.430671	-4.21637	4.06248e-05	0.000318126	1.61048	C2
ARHGEF4	-0.65741	2.84288	-4.21602	4.06812e-05	0.000318471	1.60917	C2
AL592301.1	-0.685076	#NAME?	-4.21501	4.11917e-05	0.000322273	1.60547	C2
FCN3	0.970166	-1.37725	4.21207	4.13296e-05	0.000323156	1.59425	C1
LINC00426	0.727373	#NAME?	4.21302	4.16407e-05	0.000325343	1.59379	C1
GBP3	1.0776	2.57798	4.20755	4.20835e-05	0.000328703	1.57719	C1
AC008760.2	0.942142	0.190571	4.20497	4.25204e-05	0.000331814	1.56744	C1
ATP1A3	-1.26911	3.42454	-4.20225	4.29843e-05	0.00033508	1.5572	C2
MAGEB17	-0.84605	#NAME?	-4.19933	4.38513e-05	0.000340812	1.55319	C2
STX1B	-0.823488	1.91815	-4.19902	4.35416e-05	0.00033871	1.54505	C2
LINC01929	0.941983	#NAME?	4.20059	4.42718e-05	0.00034346	1.54297	C1
MAP3K7CL	0.780491	1.49522	4.19669	4.39489e-05	0.000341365	1.53626	C1
MREG	0.721108	3.16867	4.19661	4.39636e-05	0.000341428	1.53595	C1
KCNQ2	-1.21364	2.27915	-4.19534	4.41865e-05	0.000342902	1.53118	C2
SLC6A1	-0.783772	3.59813	-4.19283	4.46313e-05	0.000346041	1.52173	C2
SMCR5	-0.900577	#NAME?	-4.1847	5.00406e-05	0.000382986	1.51966	C2
AC063944.2	-0.745003	#NAME?	-4.19121	4.50421e-05	0.000348912	1.51793	C2
SLAMF7	0.846777	#NAME?	4.19042	4.51853e-05	0.000349917	1.51171	C1
TSPAN12	-0.812909	3.25466	-4.1894	4.52446e-05	0.000350272	1.50885	C2
SIGLEC17P	0.782458	#NAME?	4.18962	4.59713e-05	0.000355376	1.50694	C1
HLA-DRB9	0.788125	#NAME?	4.19068	4.64672e-05	0.000358663	1.50284	C1
AC022148.1	-1.02243	#NAME?	-4.18538	4.63556e-05	0.000358015	1.50082	C2
KCNC1	-0.857908	-0.28025	-4.1854	4.59727e-05	0.000355376	1.49379	C2
ANXA3	0.910496	#NAME?	4.18552	4.60742e-05	0.000356001	1.49334	C1
SHANK2	-1.28255	-2.59372	-4.18299	4.64157e-05	0.000358425	1.48475	C2
MOV10L1	0.619608	#NAME?	4.18304	4.65323e-05	0.000359005	1.484	C1
HTRA4	1.0185	#NAME?	4.18102	4.75676e-05	0.000366117	1.47475	C1
TPBGL	0.770793	-1.70577	4.17751	4.74376e-05	0.00036528	1.46421	C1
POPDC3	1.13283	-0.44122	4.17473	4.79647e-05	0.000369009	1.45379	C1
KCNJ11	-0.882405	-0.0132744	-4.16821	4.92247e-05	0.00037786	1.42934	C2
GDAP1L1	-1.12116	1.68048	-4.16789	4.92871e-05	0.000378283	1.42814	C2
MPZL2	0.697952	0.100264	4.16695	4.94717e-05	0.000379586	1.42462	C1
PCDHAC2	-0.67934	-1.58508	-4.16554	4.97483e-05	0.000381144	1.41936	C2
MIR181A2HG	-0.797941	0.16943	-4.16452	4.99509e-05	0.000382406	1.41553	C2
NDRG4	-0.635083	4.25768	-4.16215	5.04226e-05	0.000385567	1.40667	C2
IGHG3	1.73712	-1.32904	4.15769	5.13214e-05	0.000391629	1.39001	C1
LINC01127	0.884826	-2.48784	4.15655	5.15536e-05	0.000393284	1.38576	C1
LINC02773	0.770869	#NAME?	4.15576	5.22754e-05	0.000398074	1.37927	C1
AL160313.2	-0.613246	#NAME?	-4.1538	5.25376e-05	0.000399847	1.37604	C2
AC126773.6	-0.744296	#NAME?	-4.15052	5.33678e-05	0.000405688	1.37322	C2
SNAI2	0.83534	2.00148	4.15141	5.26134e-05	0.000400365	1.36658	C1
TSPAN11	-0.683983	2.57645	-4.14875	5.31709e-05	0.000404251	1.35664	C2
ZNF534	-0.754729	#NAME?	-4.14724	5.37715e-05	0.000408516	1.35253	C2
NT5DC1	0.605382	0.433003	4.14361	5.42622e-05	0.000412002	1.3375	C1
CDHR2	-0.863816	-2.21599	-4.14059	5.49137e-05	0.000416338	1.32625	C2
COL5A1	1.13122	2.07366	4.13865	5.53375e-05	0.00041901	1.31901	C1
TERT	-1.26267	#NAME?	-4.13398	5.72763e-05	0.000432096	1.30292	C2
NKX3-2	-1.18464	-1.73499	-4.13266	5.66622e-05	0.000428025	1.29672	C2
ERBB4	-0.956585	-0.322163	-4.13095	5.70446e-05	0.000430537	1.29038	C2
SETP3	-0.588547	#NAME?	-4.12808	5.81486e-05	0.000438101	1.28725	C2
SULT1C4	-0.662096	2.44471	-4.12026	5.94996e-05	0.000447368	1.25069	C2
PPIHP1	-0.616905	#NAME?	-4.11816	6.06214e-05	0.00045402	1.24287	C2
COL6A2	1.15343	4.94275	4.11648	6.03911e-05	0.000452622	1.23668	C1		prognosic_risk
DEPP1	0.750506	4.82173	4.11597	6.05121e-05	0.00045335	1.23479	C1
AL589765.6	-0.766685	#NAME?	-4.10895	6.2524e-05	0.000466579	1.21386	C2
LANCL1-AS1	-0.712792	-2.5512	-4.10958	6.20532e-05	0.000463535	1.21111	C2
PDPN	0.808072	5.93948	4.10903	6.21855e-05	0.000464322	1.2091	C1
AL359541.2	-0.693444	#NAME?	-4.1057	6.41711e-05	0.000477767	1.20442	C2
ACTRT3	0.927664	#NAME?	4.10786	6.26323e-05	0.000467253	1.20398	C1
PLEKHM3	-0.594963	-1.36634	-4.1055	6.30549e-05	0.000469863	1.19603	C2
CDHR1	-0.980515	-0.224343	-4.10407	6.34097e-05	0.000472439	1.19075	C2
POLR2F	-0.920425	-2.16799	-4.10041	6.43277e-05	0.000478819	1.17721	C2
AC120036.3	-0.754129	#NAME?	-4.0985	6.54785e-05	0.000486241	1.17707	C2
PKD1	-0.609243	2.57988	-4.09776	6.49987e-05	0.000483233	1.16745	C2
TMEM71	0.776211	0.536316	4.09732	6.51105e-05	0.000483925	1.16583	C1
PNMA8C	-0.619127	2.59645	-4.09628	6.53776e-05	0.000485701	1.16197	C2
DRAIC	-0.719024	-2.47641	-4.09533	6.56221e-05	0.000487098	1.15846	C2
GRIA2	-0.993579	2.14716	-4.0948	6.57571e-05	0.000487918	1.15652	C2
AL008726.1	0.714005	-0.685235	4.09311	6.61945e-05	0.000490853	1.15028	C1
AP003498.1	-0.629996	-3.39993	-4.0903	6.69279e-05	0.000495723	1.13991	C2
PLEKHN1	1.00847	#NAME?	4.0893	6.77005e-05	0.000500799	1.13404	C1
CSPG4	-0.696099	3.87988	-4.08868	6.73543e-05	0.000498524	1.13393	C2
AC141557.1	-1.17432	1.40233	-4.08815	6.74926e-05	0.000499476	1.132	C2
RTP4	0.666613	1.81337	4.08285	6.8907e-05	0.000508851	1.11248	C1
PLEKHG3	-0.641413	0.639529	-4.07921	6.98969e-05	0.000515351	1.09906	C2
AC090241.3	-0.686646	#NAME?	-4.07686	7.07153e-05	0.000520865	1.09301	C2
AC048341.2	-0.704154	0.99066	-4.07293	7.16317e-05	0.00052694	1.07599	C2
CD1C	1.00569	#NAME?	4.0731	7.34654e-05	0.000538896	1.06948	C1		prognosic_risk
LY6E-DT	0.750534	#NAME?	4.06969	7.27219e-05	0.00053458	1.0634	C1
ZNF114	-0.661124	-0.00615223	-4.06806	7.30068e-05	0.000536292	1.0581	C2
MIR4435-2HG	0.680285	1.84559	4.06679	7.33698e-05	0.000538423	1.05343	C1
MNS1	-0.60517	1.44178	-4.06617	7.35459e-05	0.000539333	1.05118	C2
GABBR1	-0.634567	3.53122	-4.06009	7.53104e-05	0.000550944	1.02888	C2
C10orf55	0.845663	-2.08941	4.05462	7.69314e-05	0.00056169	1.00884	C1
KIF28P	-0.658371	-3.50849	-4.05176	7.77912e-05	0.000567567	0.998392	C2
RUNDC3A-AS1	-0.775949	-2.89478	-4.05152	7.78662e-05	0.000567954	0.997485	C2
ATCAY	-1.40725	2.56636	-4.0511	7.7993e-05	0.000568719	0.995955	C2
POM121B	-0.684831	-1.64419	-4.04444	8.00373e-05	0.000581575	0.971624	C2
XKR7	-1.4613	#NAME?	-4.04159	8.13177e-05	0.000589718	0.963224	C2
AC011912.1	-0.680938	#NAME?	-4.03798	8.22656e-05	0.000595674	0.950722	C2
MMP1	1.40815	#NAME?	4.03786	8.27063e-05	0.000598362	0.945712	C1		prognosic_risk
LACC1	0.657396	-0.0815484	4.03687	8.24235e-05	0.000596567	0.944002	C1
TMEM171	0.840409	#NAME?	4.0353	8.33263e-05	0.00060251	0.940286	C1
KRTAP5-AS1	-0.97965	#NAME?	-4.03	8.58957e-05	0.000618581	0.921661	C2
AC138028.2	-0.701187	#NAME?	-4.02924	8.51002e-05	0.000613878	0.91558	C2
SNAI1P1	-0.899587	#NAME?	-4.01598	9.31017e-05	0.000662539	0.911664	C2
PTTG3P	-0.687747	#NAME?	-4.02499	8.80209e-05	0.000631949	0.908933	C2	G2M_check_point
DST-AS1	-0.69347	#NAME?	-4.02754	8.60743e-05	0.000619522	0.908191	C2
USP43	-1.19076	-1.63082	-4.02645	8.58225e-05	0.000618226	0.906014	C2
AC092954.1	-0.941542	#NAME?	-4.02323	8.88496e-05	0.000636926	0.905411	C2
AC243829.1	0.988578	#NAME?	4.02598	9.66918e-05	0.00068554	0.904613	C1
AC234775.3	-0.649659	#NAME?	-4.02141	8.85695e-05	0.00063527	0.894659	C2
GPR82	0.733764	-0.14404	4.02101	8.76456e-05	0.000629692	0.886258	C1
SCML2P2	-0.775391	#NAME?	-4.01636	9.29666e-05	0.000661851	0.88206	C2
FOXD3	-1.17591	#NAME?	-4.01954	8.83551e-05	0.000634084	0.880303	C2
AP001636.3	0.852815	#NAME?	4.01748	8.9061e-05	0.000638264	0.872824	C1
GPNMB	0.798712	4.24697	4.015	8.97062e-05	0.000642226	0.86442	C1
AC053513.2	-0.869662	#NAME?	-4.0126	9.23216e-05	0.000657894	0.860623	C2
CHRNA9	1.25251	0.666988	4.01366	9.01726e-05	0.00064489	0.859547	C1
AC011005.4	-0.783983	#NAME?	-4.01134	9.14119e-05	0.000653031	0.856679	C2
L3MBTL1	-0.639726	-0.454187	-4.01171	9.08549e-05	0.000649231	0.852465	C2
MDGA2	-1.36695	#NAME?	-4.00851	9.21996e-05	0.000657386	0.840281	C2
FCER1A	1.33348	#NAME?	4.00672	9.28381e-05	0.000661262	0.837108	C1
ACTA2	0.698704	4.42562	4.00362	9.37376e-05	0.000666606	0.823118	C1
LINC00920	0.609157	-0.929983	4.00215	9.42671e-05	0.000670003	0.817826	C1
ZDHHC11B	-0.994965	-0.26748	-4.00193	9.43506e-05	0.000670412	0.816995	C2
CTHRC1	1.07878	2.31013	4.00047	9.4883e-05	0.000673917	0.81171	C1
HOXD4	-1.1581	#NAME?	-3.99617	9.88325e-05	0.000698705	0.800045	C2
STPG1	0.766605	-0.606433	3.99579	9.66062e-05	0.000685215	0.794803	C1
CHST4	1.0488	#NAME?	3.99654	0.000102026	0.000718282	0.792924	C1
AL023803.2	-0.884618	#NAME?	-3.99062	0.000102859	0.00072263	0.792741	C2
RIMS1	-1.09526	-2.25272	-3.99387	9.73233e-05	0.000689476	0.787857	C2
AC010132.4	-0.684627	-2.37158	-3.99386	9.7327e-05	0.000689476	0.787821	C2
DLGAP1	-0.806338	0.752143	-3.99375	9.73699e-05	0.000689654	0.787408	C2
GPX1P1	0.855004	3.86143	3.98134	0.000102126	0.000718842	0.742626	C1
TMEM92	0.625811	#NAME?	3.97408	0.00010525	0.000738119	0.715958	C1
PCDHGA2	-0.814096	-1.68453	-3.97342	0.000105279	0.000738226	0.714074	C2
KCNJ4	-1.04724	0.296761	-3.97118	0.000106188	0.000744084	0.706006	C2
LAX1	0.808996	#NAME?	3.97156	0.000106758	0.000747479	0.705912	C1
AC027313.1	-0.598917	#NAME?	-3.96875	0.000108417	0.000757456	0.701346	C2
NIBAN1	0.664153	2.25798	3.96753	0.000107685	0.000752744	0.692869	C1
MYL3	0.659427	-0.350678	3.96309	0.000109528	0.000764496	0.676935	C1
PEG3	-0.837321	2.05125	-3.96045	0.000110642	0.000771748	0.667442	C2
LINC01775	-0.700689	#NAME?	-3.95517	0.000115854	0.000804086	0.667363	C2
RFX4	-0.741931	3.59892	-3.9593	0.000111131	0.000775051	0.663307	C2
HMGB3P6	-0.659506	#NAME?	-3.95444	0.000114238	0.000794155	0.65417	C2
SERPINA3	0.840376	1.13638	3.95348	0.000113629	0.000790342	0.642446	C1
ELN	-0.66867	4.55286	-3.94911	0.000115544	0.000802368	0.626764	C2
AC009227.1	-1.18089	#NAME?	-3.94724	0.00012159	0.000838985	0.62032	C2
COL28A1	-1.1744	0.765403	-3.93728	0.000120873	0.000834557	0.584465	C2
AC007342.3	0.825783	#NAME?	3.93601	0.000127194	0.000872836	0.580047	C1
MKRN9P	-0.645117	#NAME?	-3.933	0.000123397	0.000849824	0.571656	C2
IGFBP3	1.02853	5.44675	3.93107	0.000123766	0.000852141	0.562283	C1
TPD52L1	0.784306	0.673307	3.92916	0.000124668	0.000857824	0.555473	C1
AC004980.2	-0.685463	#NAME?	-3.9286	0.000125206	0.000861137	0.553058	C2
2023-12-01	0.760979	-3.14181	3.92697	0.000125713	0.00086405	0.547647	C1
PCLAF	-0.691422	1.98766	-3.92352	0.000127369	0.000873691	0.535376	C2
AP000892.4	0.729561	-1.19604	3.92167	0.000128268	0.00087901	0.52878	C1
PCDHGB9P	-0.722593	#NAME?	-3.91861	0.000130047	0.000889816	0.520839	C2
AC133552.4	-0.883377	#NAME?	-3.9166	0.000133427	0.000910532	0.52036	C2
SYNPO	0.702943	3.35493	3.9187	0.000129725	0.000887969	0.518191	C1
ZNF726	-0.677346	-0.900891	-3.91348	0.000132319	0.000904043	0.499637	C2
BST2	0.755245	6.2219	3.91145	0.000133343	0.00091013	0.49241	C1
AC107214.2	-0.649232	-0.861346	-3.9108	0.000133671	0.000911961	0.490102	C2
FGF17	-1.21385	#NAME?	-3.90922	0.000134759	0.000918652	0.487481	C2
MUC1	0.608707	1.33117	3.90569	0.000136283	0.000928305	0.471971	C1
SLITRK1	-1.30126	-0.601509	-3.90519	0.000136543	0.000929342	0.470184	C2
SNCA	0.695399	1.72348	3.90513	0.000136574	0.000929433	0.469969	C1
AL008727.1	-0.916872	#NAME?	-3.90016	0.000140991	0.000957348	0.467625	C2
MYOF	0.585134	2.3665	3.904	0.00013716	0.000932933	0.465953	C1
DNAJC5B	0.851957	#NAME?	3.89791	0.000140949	0.000957193	0.443683	C1
AL158163.1	-0.670124	-2.68157	-3.89771	0.000140461	0.000954126	0.443673	C2
AC008147.2	-0.867699	#NAME?	-3.89213	0.000143754	0.000974577	0.426938	C2
CAVIN1	0.602839	5.42308	3.89183	0.000143617	0.000973778	0.422849	C1
TRIM22	0.614063	3.44906	3.89031	0.000144442	0.000978856	0.417485	C1
VXN	-0.696225	3.65713	-3.88769	0.00014588	0.000987435	0.408206	C2
ADAMTSL4	0.625233	0.402449	3.8864	0.00014659	0.000991984	0.403656	C1
GPR63	-0.873438	-2.11305	-3.88259	0.000148716	0.00100518	0.39017	C2
SMURF2P1	-0.665138	#NAME?	-3.87898	0.000151701	0.00102269	0.383224	C2
VWA5B2	-0.66043	-1.20902	-3.8804	0.000149948	0.00101272	0.382443	C2
AC012645.3	0.587456	#NAME?	3.87863	0.000151262	0.00102013	0.375892	C1
EPHX3	0.738804	-1.73123	3.8766	0.000152107	0.00102527	0.369054	C1
LINC02367	-1.0169	-2.77029	-3.87482	0.00015313	0.00103138	0.36278	C2
INSM2	-1.1904	#NAME?	-3.86834	0.000159611	0.00107029	0.354681	C2
CFTR	-0.858971	-3.3105	-3.87242	0.000154519	0.00103907	0.354321	C2
TESPA1	0.960419	-2.2743	3.8724	0.000154533	0.00103907	0.354235	C1
AC051619.3	-0.726882	#NAME?	-3.86561	0.000162357	0.00108701	0.343636	C2
ZNF683	0.90906	#NAME?	3.86065	0.000163199	0.00109223	0.311486	C1
ACOX2	0.632447	1.27751	3.86	0.000161909	0.00108458	0.310583	C1
BEST3	-0.88753	0.73342	-3.85586	0.000164441	0.00109954	0.296056	C2
[truncated: 556 more rows]
