# Supplementary material for: Identification of Tumor- and Immunosuppression-Driven Glioblastoma Subtypes Characterized by Clinical Prognosis and Therapeutic Targets
Source: Curr Issues Mol Biol. 2026 Jan 19;48(1):103. doi: 10.3390/cimb48010103 (PMC12839865; doi:10.3390/cimb48010103)
Supplement: Supplementary file 1 [file cimb-48-00103-s001.zip › Table S2.xlsx]

## Sheet: Sheet1
drug	Cell.line	IC50 (have filtered by max conc)	AUC	Target
ZM447439	42-MG-BA	5.66229	0.826995	AURKA
CD532	42-MG-BA	2.85135	0.812841	AURKA
Alisertib	42-MG-BA	6.24618	0.865818	AURKA
ZM447439	8-MG-BA	6.42134	0.854516	AURKA
HG-5-113-01	8-MG-BA	2.70235	0.732299	AURKA
GSK1070916	8-MG-BA	5.56972	0.944278	AURKA
CD532	8-MG-BA	1.33887	0.727512	AURKA
Alisertib	8-MG-BA	7.31356	0.89065	AURKA
ZM447439	A172	8.62706	0.847999	AURKA
GSK1070916	A172	9.64763	0.958978	AURKA
CD532	A172	4.12975	0.857061	AURKA
Alisertib	A172	2.28957	0.777331	AURKA
ZM447439	AM-38	7.62243	0.845634	AURKA
GSK1070916	AM-38	2.32268	0.864617	AURKA
CD532	AM-38	1.83129	0.759714	AURKA
Alisertib	AM-38	4.81616	0.842251	AURKA
Alisertib	AM-38	2.04915	0.852548	AURKA
HG-5-113-01	Becker	6.4023	0.817645	AURKA
CD532	Becker	2.99261	0.807843	AURKA
GSK1070916	CAS-1	7.657	0.912714	AURKA
CD532	CAS-1	1.48052	0.704675	AURKA
Alisertib	CAS-1	4.4431	0.805148	AURKA
ZM447439	D-245MG	4.84806	0.780951	AURKA
Tozasertib	D-245MG	2.86315	0.794756	AURKA
Alisertib	D-245MG	2.32074	0.71391	AURKA
ZM447439	D-247MG	3.55583	0.754893	AURKA
HG-5-113-01	D-247MG	4.92869	0.770361	AURKA
GSK1070916	D-247MG	8.55535	0.922818	AURKA
CD532	D-247MG	3.47938	0.804075	AURKA
Alisertib	D-247MG	1.71556	0.802674	AURKA
Alisertib	D-247MG	0.651192	0.581135	AURKA
HG-5-113-01	D-263MG	4.46847	0.773158	AURKA
CD532	D-263MG	1.07391	0.676387	AURKA
Alisertib	D-263MG	9.50373	0.881684	AURKA
GSK1070916	D-392MG	5.12546	0.892737	AURKA
CD532	D-392MG	1.94245	0.740191	AURKA
ZM447439	D-423MG	6.34049	0.841656	AURKA
Tozasertib	D-423MG	2.96711	0.835973	AURKA
HG-5-113-01	D-423MG	3.23766	0.739808	AURKA
GSK1070916	D-423MG	3.75716	0.802873	AURKA
CD532	D-423MG	2.1897	0.77474	AURKA
Alisertib	D-423MG	6.09193	0.838238	AURKA
Alisertib	D-423MG	2.18358	0.849708	AURKA
ZM447439	D-542MG	7.07556	0.811077	AURKA
CD532	D-542MG	1.89888	0.74725	AURKA
ZM447439	D-566MG	2.07777	0.743575	AURKA
HG-5-113-01	D-566MG	2.24245	0.704033	AURKA
GSK1070916	D-566MG	1.86565	0.857083	AURKA
CD532	D-566MG	1.51199	0.744208	AURKA
Alisertib	D-566MG	3.08095	0.788329	AURKA
Alisertib	D-566MG	1.81762	0.854319	AURKA
HG-5-113-01	DBTRG-05MG	3.42144	0.72522	AURKA
GSK1070916	DK-MG	3.18563	0.847696	AURKA
CD532	DK-MG	1.9951	0.734973	AURKA
Alisertib	DK-MG	7.86845	0.849605	AURKA
Alisertib	DK-MG	1.11859	0.747733	AURKA
Tozasertib	GB-1	1.58277	0.837053	AURKA
HG-5-113-01	GB-1	4.34222	0.771909	AURKA
CD532	GB-1	1.46836	0.720003	AURKA
Alisertib	GB-1	2.3992	0.853028	AURKA
Tozasertib	KS-1	0.140254	0.516142	AURKA
GSK1070916	KS-1	7.67816	0.914108	AURKA
CD532	KS-1	1.22934	0.682476	AURKA
Alisertib	KS-1	2.59861	0.781874	AURKA
ZM447439	LN-18	5.36065	0.821931	AURKA
CD532	LN-18	1.74715	0.78371	AURKA
Alisertib	LN-18	2.12392	0.779252	AURKA
CD532	LN-229	1.58012	0.734651	AURKA
CD532	LNZTA3WT4	2.3161	0.793998	AURKA
Alisertib	LNZTA3WT4	3.82743	0.785472	AURKA
ZM447439	M059J	5.28289	0.797077	AURKA
HG-5-113-01	M059J	6.15253	0.817921	AURKA
GSK1070916	M059J	2.81939	0.874352	AURKA
CD532	M059J	2.50165	0.791941	AURKA
Alisertib	M059J	2.45001	0.774725	AURKA
Alisertib	M059J	1.6313	0.821702	AURKA
ZM447439	SF126	2.72228	0.761411	AURKA
Tozasertib	SF126	4.81432	0.875775	AURKA
Tozasertib	SF126	0.830748	0.775389	AURKA
HG-5-113-01	SF126	4.57002	0.78704	AURKA
CD532	SF126	3.63906	0.836518	AURKA
Alisertib	SF126	2.61159	0.756978	AURKA
HG-5-113-01	SF268	4.44827	0.780164	AURKA
GSK1070916	SF268	3.62504	0.893727	AURKA
CD532	SF268	1.81621	0.752165	AURKA
Alisertib	SF268	3.39977	0.805051	AURKA
ZM447439	SF295	4.59672	0.795084	AURKA
HG-5-113-01	SF295	3.72037	0.763894	AURKA
GSK1070916	SF295	6.28729	0.935722	AURKA
CD532	SF295	2.3776	0.791509	AURKA
Alisertib	SF295	1.5625	0.686956	AURKA
HG-5-113-01	SK-MG-1	8.09682	0.851131	AURKA
CD532	SK-MG-1	1.42672	0.72451	AURKA
Alisertib	SK-MG-1	8.26507	0.86927	AURKA
ZM447439	SNB75	9.76483	0.840218	AURKA
HG-5-113-01	SNB75	8.20229	0.814279	AURKA
CD532	SNB75	2.15452	0.745799	AURKA
Alisertib	SNB75	8.4205	0.829475	AURKA
ZM447439	SW1088	7.2626	0.809834	AURKA
CD532	SW1088	3.11474	0.795517	AURKA
Alisertib	SW1088	1.60656	0.730338	AURKA
ZM447439	T98G	8.74986	0.862159	AURKA
Alisertib	T98G	7.56463	0.878454	AURKA
CD532	U-118-MG	3.15097	0.801354	AURKA
CD532	U251	1.61573	0.752904	AURKA
CD532	U-87-MG	3.6613	0.813557	AURKA
Alisertib	U-87-MG	9.8835	0.878474	AURKA
HG-5-113-01	YH-13	4.78866	0.797975	AURKA
CD532	YH-13	0.814599	0.646181	AURKA
Alisertib	YH-13	2.41093	0.870095	AURKA
Alisertib	YH-13	0.905793	0.69039	AURKA
ZM447439	YKG-1	5.32979	0.811285	AURKA
GSK1070916	YKG-1	2.72393	0.875108	AURKA
CD532	YKG-1	1.32452	0.713449	AURKA
Alisertib	YKG-1	3.78018	0.780117	AURKA
Dinaciclib	42-MG-BA	0.03252	0.503504	CDK1
AT-7519	42-MG-BA	8.61216	0.856285	CDK1
Dinaciclib	8-MG-BA	0.048643	0.556978	CDK1
CGP-60474	8-MG-BA	0.059091	0.709069	CDK1
AT-7519	8-MG-BA	0.652689	0.503241	CDK1
Dinaciclib	A172	0.093699	0.629791	CDK1
Dinaciclib	AM-38	0.060012	0.579068	CDK1
AT-7519	AM-38	8.34444	0.854311	CDK1
Dinaciclib	Becker	0.17358	0.698137	CDK1
CGP-60474	Becker	0.04496	0.654046	CDK1
AT-7519	Becker	7.89545	0.836695	CDK1
Dinaciclib	CAS-1	0.233038	0.706983	CDK1
AT-7519	CAS-1	7.8145	0.810932	CDK1
Dinaciclib	D-245MG	0.365486	0.756346	CDK1
Dinaciclib	D-247MG	0.120787	0.648263	CDK1
Dinaciclib	D-263MG	0.032162	0.502018	CDK1
AT-7519	D-263MG	9.27794	0.847435	CDK1
Dinaciclib	D-392MG	0.022944	0.463327	CDK1
AT-7519	D-392MG	1.42727	0.612215	CDK1
Dinaciclib	D-423MG	0.016538	0.417173	CDK1
AT-7519	D-423MG	1.09752	0.582481	CDK1
RO-3306	D-542MG	7.16296	0.812022	CDK1
Dinaciclib	D-542MG	0.045977	0.541967	CDK1
RO-3306	D-566MG	3.44786	0.800431	CDK1
Dinaciclib	D-566MG	0.015758	0.406565	CDK1
AT-7519	D-566MG	1.90119	0.675367	CDK1
AT-7519	DBTRG-05MG	6.16404	0.787809	CDK1
Dinaciclib	DK-MG	0.156287	0.67307	CDK1
Dinaciclib	GB-1	0.43226	0.764431	CDK1
CGP-60474	GB-1	0.029849	0.593524	CDK1
Dinaciclib	KS-1	0.033576	0.507028	CDK1
CGP-60474	KS-1	0.021187	0.539321	CDK1
AT-7519	KS-1	2.65791	0.692262	CDK1
RO-3306	LN-18	5.32752	0.821381	CDK1
Dinaciclib	LN-18	0.146731	0.688284	CDK1
Dinaciclib	LN-405	0.131612	0.665569	CDK1
AT-7519	LN-405	3.04314	0.718832	CDK1
Dinaciclib	M059J	0.056673	0.567633	CDK1
AT-7519	M059J	2.96143	0.726077	CDK1
RO-3306	SF126	9.9764	0.878346	CDK1
Dinaciclib	SF126	0.031007	0.497433	CDK1
CGP-60474	SF126	0.083463	0.744477	CDK1
Dinaciclib	SF268	0.06169	0.578826	CDK1
CGP-60474	SF268	0.037236	0.628454	CDK1
AT-7519	SF268	0.565911	0.481038	CDK1
RO-3306	SF295	9.21222	0.851748	CDK1
Dinaciclib	SF295	0.047796	0.549779	CDK1
Dinaciclib	SK-MG-1	0.045796	0.544141	CDK1
Dinaciclib	SNB75	0.024138	0.469058	CDK1
CGP-60474	SNB75	0.025952	0.566356	CDK1
AT-7519	SNB75	1.25681	0.59221	CDK1
Dinaciclib	SW1088	0.19178	0.692571	CDK1
Dinaciclib	T98G	0.095537	0.637598	CDK1
AT-7519	T98G	10.1197	0.894275	CDK1
Dinaciclib	U-118-MG	0.204852	0.698192	CDK1
Dinaciclib	U251	0.160497	0.689299	CDK1
AT-7519	U251	0.504046	0.460838	CDK1
Dinaciclib	U-87-MG	0.073802	0.599723	CDK1
AT-7519	U-87-MG	8.76782	0.830888	CDK1
Dinaciclib	YH-13	0.055717	0.567647	CDK1
AT-7519	YH-13	3.42755	0.752533	CDK1
Dinaciclib	YKG-1	0.027157	0.481371	CDK1
AT-7519	YKG-1	2.0073	0.674217	CDK1
PLK	42-MG-BA	0.106777	0.655441	PLK1
MK-1775	42-MG-BA	9.61583	0.869395	PLK1
BI-2536	42-MG-BA	0.71556	0.846673	PLK1
PLK	8-MG-BA	0.026082	0.433507	PLK1
MK-1775	8-MG-BA	0.638412	0.592655	PLK1
GW843682X	8-MG-BA	0.020359	0.539736	PLK1
BI-2536	8-MG-BA	0.311702	0.784484	PLK1
BI-2536	8-MG-BA	0.044278	0.664968	PLK1
PLK	A172	0.035172	0.483231	PLK1
MK-1775	A172	3.48468	0.770402	PLK1
BI-2536	A172	0.047544	0.549321	PLK1
BI-2536	AM-38	0.166401	0.699014	PLK1
PLK	Becker	0.020557	0.403058	PLK1
MK-1775	Becker	5.00608	0.802279	PLK1
GW843682X	Becker	0.031523	0.602311	PLK1
BI-2536	Becker	0.176318	0.699822	PLK1
BI-2536	Becker	0.041471	0.642449	PLK1
MK-1775	CAS-1	6.6854	0.797503	PLK1
BI-2536	CAS-1	1.00852	0.82758	PLK1
BI-2536	D-245MG	0.917235	0.875808	PLK1
PLK	D-247MG	0.212192	0.727528	PLK1
MK-1775	D-247MG	7.16955	0.813707	PLK1
BI-2536	D-247MG	2.40797	0.923641	PLK1
PLK	D-263MG	0.055255	0.551858	PLK1
MK-1775	D-263MG	3.0928	0.758921	PLK1
BI-2536	D-263MG	1.79303	0.896316	PLK1
PLK	D-392MG	0.307952	0.769793	PLK1
BI-2536	D-392MG	4.32524	0.922229	PLK1
PLK	D-423MG	0.06382	0.575145	PLK1
MK-1775	D-423MG	0.909012	0.633699	PLK1
BI-2536	D-423MG	0.044619	0.631421	PLK1
PLK	D-542MG	0.186436	0.720154	PLK1
MK-1775	D-542MG	7.97268	0.820139	PLK1
BI-2536	D-542MG	0.289576	0.795242	PLK1
PLK	D-566MG	0.035596	0.48471	PLK1
MK-1775	D-566MG	1.39405	0.695101	PLK1
BI-2536	D-566MG	0.06046	0.677217	PLK1
PLK	DBTRG-05MG	0.090813	0.616392	PLK1
PLK	DK-MG	0.112085	0.640945	PLK1
BI-2536	DK-MG	3.18253	0.902467	PLK1
PLK	GB-1	0.342174	0.798565	PLK1
GW843682X	GB-1	0.024323	0.563075	PLK1
BI-2536	GB-1	1.70486	0.863865	PLK1
BI-2536	GB-1	0.167707	0.81793	PLK1
PLK	KS-1	0.144378	0.677577	PLK1
MK-1775	KS-1	7.41237	0.827691	PLK1
GW843682X	KS-1	0.032525	0.598556	PLK1
BI-2536	KS-1	0.198424	0.707385	PLK1
BI-2536	KS-1	0.068571	0.696177	PLK1
PLK	LN-18	0.162214	0.741501	PLK1
MK-1775	LN-18	3.26754	0.775073	PLK1
BI-2536	LN-18	0.154467	0.694189	PLK1
PLK	LN-229	0.037069	0.491908	PLK1
MK-1775	LN-229	5.0162	0.800891	PLK1
BI-2536	LN-229	0.396646	0.779816	PLK1
PLK	LN-405	0.215575	0.737458	PLK1
PLK	LNZTA3WT4	0.086735	0.626621	PLK1
MK-1775	LNZTA3WT4	0.710839	0.599644	PLK1
BI-2536	LNZTA3WT4	0.338428	0.773563	PLK1
PLK	M059J	0.0779	0.605703	PLK1
MK-1775	M059J	2.15072	0.713332	PLK1
BI-2536	M059J	0.467662	0.786621	PLK1
PLK	SF126	0.121684	0.673109	PLK1
MK-1775	SF126	2.24865	0.740701	PLK1
GW843682X	SF126	0.06694	0.714776	PLK1
BI-2536	SF126	0.232536	0.860645	PLK1
BI-2536	SF126	0.125759	0.752929	PLK1
PLK	SF268	0.029972	0.459213	PLK1
MK-1775	SF268	4.95761	0.796714	PLK1
GW843682X	SF268	0.060823	0.698843	PLK1
BI-2536	SF268	2.31197	0.90352	PLK1
BI-2536	SF268	0.070153	0.718327	PLK1
PLK	SF295	0.137356	0.692181	PLK1
MK-1775	SF295	2.69195	0.744165	PLK1
BI-2536	SF295	0.473589	0.853773	PLK1
PLK	SK-MG-1	0.023063	0.417755	PLK1
MK-1775	SK-MG-1	1.49466	0.680063	PLK1
BI-2536	SK-MG-1	0.164883	0.690686	PLK1
PLK	SNB75	0.25493	0.742303	PLK1
MK-1775	SNB75	5.30996	0.793095	PLK1
GW843682X	SNB75	0.07591	0.705192	PLK1
BI-2536	SNB75	1.12517	0.892042	PLK1
BI-2536	SNB75	0.186343	0.802962	PLK1
PLK	SW1088	0.127883	0.665562	PLK1
MK-1775	SW1088	3.82791	0.757197	PLK1
BI-2536	SW1088	1.59815	0.863799	PLK1
PLK	T98G	0.078322	0.615642	PLK1
MK-1775	T98G	1.07703	0.651987	PLK1
BI-2536	T98G	0.505383	0.816694	PLK1
BI-2536	U-118-MG	2.19418	0.880795	PLK1
PLK	U251	0.014031	0.335075	PLK1
MK-1775	U251	4.10913	0.784062	PLK1
BI-2536	U251	0.313477	0.758465	PLK1
PLK	YH-13	0.064743	0.579979	PLK1
MK-1775	YH-13	2.82671	0.74729	PLK1
BI-2536	YH-13	0.075482	0.603365	PLK1
PLK	YKG-1	0.043907	0.518269	PLK1
MK-1775	YKG-1	3.69459	0.777946	PLK1
BI-2536	YKG-1	0.216069	0.792572	PLK1
JW-7-24-1	42-MG-BA	7.77325	0.846143	LCK
JW-7-24-1	8-MG-BA	1.35689	0.622838	LCK
A-770041	8-MG-BA	2.94733	0.832089	LCK
JW-7-24-1	A172	2.8806	0.730173	LCK
JW-7-24-1	AM-38	1.35043	0.61683	LCK
WH-4-023	Becker	0.096929	0.323177	LCK
JW-7-24-1	Becker	3.39933	0.740584	LCK
A-770041	Becker	2.46753	0.786101	LCK
WH-4-023	CAS-1	1.25786	0.684515	LCK
JW-7-24-1	CAS-1	6.82122	0.797644	LCK
JW-7-24-1	D-247MG	0.613783	0.494065	LCK
WH-4-023	D-247MG	5.01868	0.838585	LCK
WH-4-023	D-263MG	1.44616	0.71626	LCK
JW-7-24-1	D-392MG	5.66682	0.782324	LCK
JW-7-24-1	D-423MG	2.18923	0.68365	LCK
JW-7-24-1	D-542MG	9.50113	0.845211	LCK
JW-7-24-1	D-566MG	4.62887	0.801535	LCK
JW-7-24-1	DBTRG-05MG	4.76551	0.760378	LCK
JW-7-24-1	DK-MG	1.02772	0.564357	LCK
A-770041	GB-1	0.421681	0.541634	LCK
WH-4-023	GB-1	0.597857	0.593742	LCK
JW-7-24-1	GB-1	4.61339	0.776268	LCK
WH-4-023	KS-1	0.078968	0.310809	LCK
JW-7-24-1	KS-1	1.3956	0.608098	LCK
A-770041	KS-1	0.884991	0.639932	LCK
JW-7-24-1	LN-18	8.52722	0.898007	LCK
JW-7-24-1	LN-405	5.83652	0.795551	LCK
JW-7-24-1	M059J	5.10266	0.794234	LCK
WH-4-023	SF126	1.03107	0.67798	LCK
JW-7-24-1	SF126	4.85033	0.791326	LCK
WH-4-023	SF268	1.51583	0.728661	LCK
JW-7-24-1	SF268	4.84222	0.787435	LCK
A-770041	SF268	3.12492	0.81634	LCK
JW-7-24-1	SF295	4.20944	0.776536	LCK
JW-7-24-1	SK-MG-1	5.19754	0.800814	LCK
A-770041	SNB75	0.376781	0.522494	LCK
WH-4-023	SNB75	0.479584	0.555578	LCK
JW-7-24-1	SNB75	6.97703	0.796518	LCK
JW-7-24-1	SW1088	5.93321	0.790408	LCK
JW-7-24-1	T98G	5.24772	0.823607	LCK
JW-7-24-1	U-118-MG	3.80937	0.744657	LCK
JW-7-24-1	U251	1.56117	0.644315	LCK
JW-7-24-1	U-87-MG	4.35914	0.757842	LCK
CRT0105446	U-87-MG	5.61666	0.788654	LCK
JW-7-24-1	YH-13	5.60892	0.813811	LCK
JW-7-24-1	YKG-1	1.66944	0.647241	LCK
IC50: 50% inhibitory concentration max conc: Max screening concentration (uM) AUC: the area under the curve
