# Supplementary material for: Identification of Tumor- and Immunosuppression-Driven Glioblastoma Subtypes Characterized by Clinical Prognosis and Therapeutic Targets
Source: Curr Issues Mol Biol. 2026 Jan 19;48(1):103. doi: 10.3390/cimb48010103 (PMC12839865; doi:10.3390/cimb48010103)
Supplement: Supplementary file 1 [file cimb-48-00103-s001.zip › Table S3.xlsx]

## Sheet: Sheet1
Drug ID	Drug name	Subtypes
C561695	(+)-JQ1 compound	C1,C2
C516138	(6-(4-(2-piperidin-1-ylethoxy)phenyl))-3-pyridin-4-ylpyrazolo(1,5-a)pyrimidine	C1,C2
DB01839	1,2-Propanediol	C1
C032668	1-nitropyrene	C1
C093973	2-(2-amino-3-methoxyphenyl)-4H-1-benzopyran-4-one	C1
C014024	2,4,5,2',4',5'-hexachlorobiphenyl	C1
C459179	4-(5-benzo(1,3)dioxol-5-yl-4-pyridin-2-yl-1H-imidazol-2-yl)benzamide	C1,C2
D015124	8-Bromo Cyclic Adenosine Monophosphate	C2
DB00054	Abciximab	C1
DB00051	Adalimumab	C1
D016604	Aflatoxin B1	C1,C2
D000393	Air Pollutants	C2
D000447	Aldehydes	C1,C2
DB00092	Alefacept	C1
DB00087	Alemtuzumab	C1
D018501	Antirheumatic Agents	C1,C2
DB00098	Anti-thymocyte Globulin (Rabbit)	C1
C006632	arsenic trioxide	C1,C2
D017638	Asbestos, Crocidolite	C2
DB00074	Basiliximab	C1
C487081	belinostat	C1
D001554	Benzene	C1
D001564	Benzo(a)pyrene	C1,C2
DB00112	Bevacizumab	C1
C006780	bisphenol A	C1
C018475	butyraldehyde	C1
D002104	Cadmium	C1,C2
D002117	Calcitriol	C1
D002220	Carbamazepine	C1
D002330	Carmustine	C2
DB00002	Cetuximab	C1
C012843	cinnamic aldehyde	C1
D002945	Cisplatin	C1
C018021	cobaltous chloride	C1
D003300	Copper	C2
D019327	Copper Sulfate	C2
D016572	Cyclosporine	C1
D003561	Cytarabine	C2
DB00111	Daclizumab	C1
D000069439	Dasatinib	C1
C014347	decitabine	C1
D003671	DEET	C1
D003907	Dexamethasone	C1
D004137	Dinitrochlorobenzene	C1
D004221	Disulfiram	C2
D004317	Doxorubicin	C1
DB00095	Efalizumab	C1
C118739	entinostat	C1
D004958	Estradiol	C1
DB00005	Etanercept	C1
D005020	Ethyl Methanesulfonate	C1
D005047	Etoposide	C1
D005054	Eugenol	C1
C020748	ferrous sulfate	C1
D005472	Fluorouracil	C1
D004397	Fonofos	C1,C2
D005557	Formaldehyde	C1
C056507	gemcitabine	C2
DB00056	Gemtuzumab ozogamicin	C1
D005944	Glucosamine	C1
D006851	Hydrochloric Acid	C2
DB00078	Ibritumomab tiuxetan	C1
C492448	ICG 001	C1
DB00028	Immune Globulin Human	C1
D007460	Iodoacetamide	C1
C051890	irinotecan	C1
D007501	Iron	C1
D015474	Isotretinoin	C1
C433788	lipopolysaccharide, E. coli O26-B6	C1
D008070	Lipopolysaccharides	C1
D058185	Magnetite Nanoparticles	C1
D017258	Medroxyprogesterone Acetate	C1
D008727	Methotrexate	C1
D008741	Methyl Methanesulfonate	C1
D015735	Mifepristone	C1
DB00075	Muromonab	C1
DB02340	N-Acetyl-Serine	C1
DB00108	Natalizumab	C1
D009532	Nickel	C1,C2
C022838	nickel chloride	C1
C029938	nickel sulfate	C1,C2
D010081	Oxazolone	C1
DB00110	Palivizumab	C1
D010269	Paraquat	C1
D010278	Parathion	C1,C2
D020245	p-Chloromercuribenzoic Acid	C2
C086401	pentabromodiphenyl ether	C1
C046012	pentanal	C1,C2
D010662	Phenylmercuric Acetate	C1
C006253	pirinixic acid	C1
D010936	Plant Extracts	C1
D011374	Progesterone	C1
C005556	propionaldehyde	C1, C2
D011794	Quercetin	C1
D020849	Raloxifene Hydrochloride	C1
C059514	resveratrol	C1
DB00073	Rituximab	C1
C089730	rosiglitazone	C1
D012643	Selenium	C2
D012822	Silicon Dioxide	C1,C2
C017947	sodium arsenite	C1
D018038	Sodium Selenite	C1
D053260	Soot	C1
D004113	Succimer	C1
C016766	sulforafan	C1
C061133	tamibarotene	C1
D013629	Tamoxifen	C1
C012568	terbufos	C1,C2
D013749	Tetrachlorodibenzodioxin	C1
D019284	Thapsigargin	C2
C479163	tofacitinib	C1
DB00081	Tositumomab	C1
DB00072	Trastuzumab	C1
D014212	Tretinoin	C1,C2
C032910	triadimefon	C1
C012589	trichostatin A	C1,C2
D014260	Triclosan	C1
D014302	Trinitrobenzenesulfonic Acid	C1
C057693	troglitazone	C2
D014415	Tunicamycin	C2
D014635	Valproic Acid	C1,C2
D014638	Vanadates	C2
D014807	Vitamin D	C1
D014810	Vitamin E	C2
C111237	vorinostat	C1
C016837	zinc chloride	C1
